# Supplementary material for: Molecular Networks of Human Muscle Adaptation to Exercise and Age
Source: PLoS Genet. 2013 Mar 21;9(3):e1003389. doi: 10.1371/journal.pgen.1003389 (PMC3605101; doi:10.1371/journal.pgen.1003389)
Supplement: Dataset S1 — Exercise regulated genes from multiple studies. (XLSX) [file pgen.1003389.s001.xlsx]

## Sheet: Page 1 EXERCISE
DRET differential RNA expression data using SAM								TRAPPE acute differential RNA expression data using SAM								RET up-stream analysis							EET up-stream analysis
Gene Name	Fold Change	q-value(%)		Gene Name	Fold Change	q-value(%)	TRAPPE	Gene Name	Fold Change	q-value(%)		Gene Name	Fold Change	q-value(%)		Derby RET	Upstream Regulator	Target molecules in dataset	Molecule Type	Predicted Activation State	Bias-corrected z-score	p-value of overlap	Keller 2011 EET	Upstream Regulator	Target molecules in dataset	Molecule Type	Predicted Activation State	Bias-corrected z-score	p-value of overlap
230867_at	4.93438	0.867185		210096_at	-1.37694	0		222104_x_at	45.7733	0		206626_x_at	-2.24637	3.7172			KRAS	CASP1,COL1A1 (includes EG:1277),COL3A1,COL4A1,EFNA1,EIF2AK2,ELK1,IGF2,ISG15,LOX,NQO1,PLAGL1,PTEN,SPARC	enzyme	Inhibited	-2.777	0.000388		MYCN	ABCG1,ACTC1,AKR1C1/AKR1C2,AKT1,ALOX5,ANKRD1,ANXA2,APLNR,ASNS,ASPN,ASS1,BGN,BSG,C1QC,C1S,C21orf33,CALD1,CASP1,CASP8,CAV1,CAV2,CCND1,CD163,CD34,CD36,CD44,CDH11,CDKN2B,CFL1,CLIC4,COL18A1,COL1A1 (includes EG:1277),COL1A2,COL3A1,COL4A1,COL4A2,COL5A1,COL6A1,COL6A2,COL6A3,COL8A1,CTGF,CTSK,CTSS,CXCR4,DAAM1,DAB2,DACH1,DFNA5,DKK3,DNMT1,DTX4,EEF1A1,EGR1,ELK3,ELMO1,ETS1,FABP5,FBN1,FCER1A,FCER1G,FN1 (includes…	transcription regulator	Inhibited	-4.498	2.13e-09
1556499_s_at	3.60089	3.89984		1559545_at	-1.30662	1.73766		1557468_at	9.59503	2.67898		1566906_at	-1.70019	2.67898			MYCN	CAV1,CDH11,COL18A1,COL1A1 (includes EG:1277),COL4A1,COL5A2,ID2,IGFBP7,MRC2,RPL27A,SPARC	transcription regulator		-2.653	0.00246		MYC	ABCG1,ACSL1,ACTC1,ADA,AKAP2/PALM2-AKAP2,ANGPT2,ANGPTL2,ANK2,ANXA1,APLNR,ARPC1B,ASAP1,ASS1,ATF3,BGN,BID,BSG,CASP1,CASP8,CAV1,CCND1,CD163,CD36,CD44,CD53,CDH11,CDH5,CLDN5,CLIC4,COL12A1,COL1A1 (includes EG:1277),COL1A2,COL3A1,COL4A1,COL4A2,COL5A1,COL5A2,COL5A3,COL6A1,CRTAP,CTGF,CTSK,CXCR4,DIO2,DKK3,EGR1,ELK3,EMCN,ENO1,ENPP2,F2R,FABP3,FABP4,FABP5,FBN1,FCER1G,FN1 (includes EG:100005469),FSCN1 (includes…	transcription regulator	Inhibited	-4.136	3.31e-16
240052_at	2.89626	2.32866		240453_at	-1.2759	0.590424		230038_at	9.21598	1.97464		222090_at	-1.61383	2.67898			AHR	ASPN,CBR1 (includes EG:100360507),CCL5,COL1A1 (includes EG:1277),COL1A2,COL3A1,COL4A1,COL4A2,COL5A1,COL5A2,COL6A1,COL6A3,ITGA6,NID1,NID2,NQO1,RBP1,TGFB3,TNFAIP8L1	ligand-dependent nuclear receptor	Inhibited	-2.411	2.96e-07		estrogen receptor	ABRACL,ACTB,AIM1 (includes EG:11630),AKT1,ANGPTL2,ATP1B3,ATP6V1A,BCKDHB,CCDC80,CCND1,CD34,CD36,CDH11,CDK6,CDKN2B,CLEC3B,COL18A1,COL1A1 (includes EG:1277),COL3A1,COL4A1,COL5A1,COL5A2,COL6A1,COL6A2,COL6A3,CTGF,CUL3 (includes EG:26554),CYP4B1,DAAM1,DPT,EGR1,ELK3,EMP1,EMP3,F2R,FN1 (includes EG:100005469),FSCN1 (includes EG:14086),FSTL1,GJA1,GPX3,H19,HTRA1,IGF2,IGFBP3,IGFBP4,ITGA5,ITGA6,ITGB1,JAG1,JAM…	group	Inhibited	-3.507	3.09e-13
211161_s_at	2.78963	1.14354		231792_at	-1.25945	0		204960_at	7.94726	1.45082		231377_at	-1.56591	3.7172			MYC	CASP1,CAV1,CDK6,COL15A1,COL1A1 (includes EG:1277),COL1A2,COL3A1,COL4A1,COL4A2,COL5A1,COL5A2,COL6A3,CYCS,F2R,FABP5,ID2,ITGA6,LOX,LXN,MYCT1,MYO1B,PSAT1,PSMB8,PTEN,RBP1,SNRPN,SPARC,TMSB10/TMSB4X,TSPO	transcription regulator		-2.318	8.12e-06		AHR	A2M,ABCG1,ABI3BP,ACSL1,ADA,ADD3,AKT1,ANXA1,ANXA2,APLNR,ASNS,ATP1B3,BID,C12orf29,CASP1,CASP6,CCND1,CD34,CD36,CD53,CD93,CDK6,CDKN2B,COL1A1 (includes EG:1277),COL1A2,COL3A1,COL4A1,COL4A2,CTGF,CTSK,CXCR4,CYP4B1,DAB2,DIO2,DLC1,DNMT1,EEF1A1,EGR1,EMP3,ENPP2,ETS1,FABP4,FABP5,FAM101B,FCER1G,FN1 (includes EG:100005469),GFM1,GFRA1,GIMAP2,GJA1,HEY1,HLA-B,HLA-C,IFI16,IFI27,IFI6,IGF1,IGF2,IGFBP3,IGFBP4,IGFBP7,…	ligand-dependent nuclear receptor	Inhibited	-2.939	9.66e-14
202966_at	2.60824	3.04804		227702_at	-1.24067	0		218353_at	7.4808	1.11723		206347_at	-1.55641	1.11723			TP53	ADA,CASP1,CAV1,COL18A1,COL1A1 (includes EG:1277),COL1A2,COL3A1,COL4A1,COL5A2,EFNA1,ENPP2,F11R,F2R,FYN,GNA14,GNAI1,ID2,IGF1,IGF2,IGFBP7,ISG15,KITLG,NID2,PLK2,PRDM1,PTEN,PTGDS,TMSB10/TMSB4X,TNFSF10,VDR,XAF1	transcription regulator	Activated	2.024	0.00125		ACOX1	A2M,ACTB,AKAP2/PALM2-AKAP2,AKT1,ANTXR1,ANXA2,ASAP1,ASNS,C1QC,CALD1,CALU,CAV1,CCDC80,CCND1,CD44,CDKN2B,COL18A1,COL1A1 (includes EG:1277),COL1A2,COL3A1,COL4A1,COL5A2,COL6A2,CTGF,CTSS,DNMT1,EFEMP1,EGR1,ELK3,ETS1,F2R,FABP3,FAT1,FN1 (includes EG:100005469),FSTL1,GIMAP1,GJA1,GPX3,HLA-B,HLA-C,HTRA1,IFI30,IFITM2,IGF2,IGFBP4,ITGA5,ITGA6,ITGB1,LRRC17,LXN,MCAM,MMP2,MYH10,NID1,NID2,NQO1,NRP1 (includes EG:181…	enzyme	Inhibited	-2.828	3.58e-06
222106_at	2.59739	2.32866		219026_s_at	-1.22074	5.0334		1555112_a_at	7.08111	4.91019		232796_at	-1.51943	1.97464			tretinoin	ABCG1,ADA,ALDH1A2,APLNR,APP,CASP1,CBR1 (includes EG:100360507),CD93,CDK6,COL1A1 (includes EG:1277),COL1A2,COL3A1,COL4A1,COL4A2,CYP4B1,EIF2AK2,ENPP2,ETS1,FABP5,FAM101B,GIMAP2,HEY1,HOXB3,HOXB7,ID2,IFI27,IFIT5,IGF1,IGF2,IGFBP7,ISG15,ITGA1,ITGA6,KDR,KITLG,LAMA4,LAMB1,MARCKS,MARCKSL1,MECOM,MID1 (includes EG:100330952),NID2,PLK2,PPP1R16B,PTEN,PTGDS,RAP2A,RBP1,SLC25A15,SOX4,SOX7,SPARC,TBX2,TGFB3,TMSB10/…	chemical - endogenous mammalian	Activated	2.245	6.23e-14		WISP2	BGN,COL15A1,COL18A1,COL1A1 (includes EG:1277),COL1A2,COL3A1,COL4A1,COL4A2,COL5A1,COL6A1,COL6A3,COL8A1,CTGF,FBN1,LUM,MGP,TGFB1,TNC (includes EG:116640)	growth factor	Inhibited	-2.808	6.01e-07
222705_s_at	2.54155	1.73766		244373_at	-1.21897	3.89984		231268_at	6.60556	4.91019		214282_at	-1.5164	1.97464										KRAS	ADAMTS1,BGN,CDH11,COL15A1,COL1A1 (includes EG:1277),COL1A2,COL3A1,COL5A1,COL5A2,COL6A1,COL6A2,COL6A3,ELK3,FSTL1,ICAM2,IGF1,IGF2,IGFBP4,IGFBP7,ITGA5,LAMA4,LUM,LYN,MMP2,NOV,RHOC,RHOJ,TIMP1,TNC (includes EG:116640),TNFAIP6,VCAM1,VIM,WIPF1	enzyme	Inhibited	-2.521	1.92e-11
1405_i_at	2.51404	3.04804		209612_s_at	-1.21369	0.867185		1559692_at	6.35188	0.755319		240990_at	-1.5098	3.7172										brefeldin A	ACTB,AKT1,ANGPT2,ASNS,ASS1,BCKDHB,CASP1,CASP8,CAV1,CCND1,CD44,CDK6,CDKN2B,CLEC3B,CLIC4,COL14A1,COL15A1,COL1A1 (includes EG:1277),COL1A2,COL3A1,COL4A1,COL4A2,COL5A1,COL5A2,COL6A3,CTNNA1,DLEU2,DNMT1,EMP1,ENO1,F2R,FABP4,FABP5,FBN1,FN1 (includes EG:100005469),FSTL1,GADD45A,GGH,GJA1,GLS,HK2,HLA-A,HLA-B,ITGA6,ITGB1,KLF4,KLF6,LAMP1,LUM,LXN,MRC1 (includes EG:100286774),MSN,MYO1B,OLIG1,PAK2,PDGFRB,PLP1 (i…	chemical - endogenous non-mammalian	Inhibited	-2.345	0.00993
201852_x_at	2.50941	0.867185		237326_at	-1.20655	0.867185		230653_at	6.30298	1.97464		210094_s_at	-1.48715	1.45082										Laminin	ACTB,ADA,AKT1,ALOX5,ANTXR1,ANXA1,ANXA2,ARPC1B,ASNS,ASS1,ATF3,BID,C1QC,CASP1,CASP6,CASP8,CAV1,CCDC80,CCND1,CD44,CES2,CLIC4,COL14A1,COL18A1,COL1A1 (includes EG:1277),COL1A2,COL3A1,COL4A1,COL5A2,COL6A2,CTGF,CTSK,DKK3,DNMT1,EGR1,ENPP2,F2R,FABP3,FAT1,FHL2,FN1 (includes EG:100005469),FRMD4A,FSTL1,FYN,GADD45A,GBP1,GPX3,H19,HK2,HLA-B,HLA-DQA1,IFI16,IFI30,IGF1,IGF2,IGFBP3,IGFBP4,IGFBP7,ISG15,KIAA0101,KITL…	complex	Inhibited	-2.338	1.24e-05
237705_at	2.40943	3.89984		228342_s_at	-1.20325	0		222956_at	6.12358	1.97464		206020_at	-1.46042	2.67898										tamoxifen	ALDH1B1,ANGPT2,B3GNT5,CALD1,CASP1,CCND1,CD44,CKAP4,CLIC1,COL1A1 (includes EG:1277),COL4A1,CTGF,CXCR4,DAAM1,DKK3,EDNRB,EGR1,EHD4,ETS1,F2R,FN1 (includes EG:100005469),IGF1,IGFBP4,IL32,ITGB1,KDR,KLF6,LAMP1,LOXL2,MEOX1,MYH9 (includes EG:17886),PPIF,PROCR,RHOB,RHOJ,SRGN,TAGLN2,TIMP2,TNFSF10,VASP,VCAM1	chemical drug	Inhibited	-2.326	0.00408
207172_s_at	2.40438	3.89984		1555497_a_at	-1.19973	3.04804		239663_x_at	6.03764	0		1559543_at	-1.44739	3.7172										SMAD7	AKT1,ANGPT2,BGN,CAV1,CCND1,CDH11,COL1A1 (includes EG:1277),COL1A2,COL3A1,CTSK,CXCR4,EDNRB,EGR1,ENO1,ENPP2,ETS1,FABP4,FN1 (includes EG:100005469),GADD45A,GBP1,GJA1,IGF1,IGF2,IGFBP3,IGFBP4,ITGA5,ITGB1,LMNA,MEOX2,MGP,MMP2,NES,NOV,PDGFRB,PENK,S100A10,SCD,SPARC,SPRY4,TGFB1,TIMP1,TMSB10/TMSB4X,TNFSF10,VCAM1,VIM	transcription regulator	Inhibited	-2.304	1.28e-07
221870_at	2.3466	3.89984		208148_at	-1.19922	1.73766		216800_at	5.62488	3.7172		217600_at	-1.43888	4.91019										6-ethylchenodeoxycholic acid	ACSL1,ACTB,ADAMTS1,AKR1C1/AKR1C2,AKR1C3,AKT1,ALDH1B1,ANK2,ANKRD1,ANXA1,ASNS,ASPN,B3GNT5,BGN,BMP5,BSG,CASP6,CAV1,CCND1,CD163,CD36,CD44,CDKN2B,CES2,CFL1,CLDN5,CLIC1,CLIC4,CMTM6,COL15A1,COL1A1 (includes EG:1277),COL4A1,COL4A2,COL6A1,COL6A2,CTGF,CTSK,CXCR4,DIO2,EDNRA,EDNRB,EEF1A1,EGR1,FABP4,FABP5,FN1 (includes EG:100005469),GADD45A,GBP1,GEM,GJA1,HLA-DQB1,HLA-DRB1,IDO1,IFITM3,IGF1,IGF2,IGFBP3,IGFBP4,I…	chemical drug		-2.165	0.000285
215076_s_at	2.34061	0.867185		237395_at	-1.18797	1.14354		240803_at	5.25855	1.97464		1561671_at	-1.43633	4.91019										ALDH1A2	ADD3,ARF5,ATF3,CALD1,CAV2,CCND1,CD44,COL3A1,CTGF,DAB2,EDNRB,EGR1,ETS1,FHL2,FN1 (includes EG:100005469),FRZB,FXYD5,GADD45A,GEM,GSS,H19,IGF1,IGF2,IGFBP4,ITGA5,ITGB1,KLF6,LMNA,MMP2,MYH1,NAMPT,NPR3 (includes EG:18162),PDGFRB,PLCG2 (includes EG:234779),POSTN,RBP1,RHOB,RYR3,SAT1,SCD,TGFB1,TIMP1,TNC (includes EG:116640),VCAN	enzyme	Inhibited	-2.149	1.59e-07
202965_s_at	2.30853	1.73766		230684_at	-1.18378	3.89984		239735_at	5.1327	0.432519		202778_s_at	-1.43551	0.54423										HLX	ADD3,BGN,CD44,CKB,COL1A1 (includes EG:1277),COL1A2,CTGF,CYGB,DKK3,EDNRB,EHD3,EMP1,F2R,FBN1,FCER1A,FSTL1,GNG11,GPX3,H19,IFITM2,IGFBP3,LGALS3BP,MMP2,SPARC,TCF4,TGFB1,TIMP1,TIMP2	transcription regulator		-1.987	0.00415
205666_at	2.16859	3.04804		226470_at	-1.18006	3.89984		232992_at	5.11865	4.91019		229723_at	-1.4251	1.45082										ITGB1	A2M,ACTB,AKR1C3,ANXA2,CAV1,CCND1,COL1A1 (includes EG:1277),COL1A2,COL3A1,COL5A1,CTSA,CTSS,EGR1,ENO1,FN1 (includes EG:100005469),IGF2,IGFBP3,ITGA1,LAMC1,LYVE1,MARCKS,MGP,MSN,PARM1,PENK,SFRP2,SOCS2,SPARC,TECR,TGFB1,TIMP1,TIMP2,TMSB10/TMSB4X,VIM	transmembrane receptor		-1.92	0.000823
211718_at	2.08454	3.89984		209613_s_at	-1.17941	1.73766		1555920_at	5.09502	4.91019		231669_at	-1.42388	1.45082										ursodeoxycholic acid	ABCD3,ACADVL,ACOT8,BSG,CCND1,CD36,GADD45A,HMGCS2,NQO1,SCD,UCP2	chemical - endogenous mammalian	Activated	1.85	0.000395
1552575_a_at	2.07155	3.04804		203766_s_at	-1.1761	0.867185		220271_x_at	4.98593	0		209614_at	-1.41119	1.45082										Insulin	COL1A2,COL5A3,EGR1,GADD45A,HLA-DQB1,HLA-DRA,IGF1,PDGFRB,RHOB,SCD	group	Activated	1.857	0.00402
235276_at	2.04582	2.32866		205404_at	-1.17305	1.73766		208848_at	4.95272	0.261716		1555460_a_at	-1.39711	2.67898										SNAI1	COL1A1 (includes EG:1277),COL1A2,COL4A1,CTGF,DLC1,PDGFRB,SPARC,TGFB1	transcription regulator		1.941	0.0051
206082_at	2.01517	1.73766		212642_s_at	-1.17269	0		229223_at	4.82818	1.45082		220337_at	-1.39335	1.97464										Ins1	CCND1,COL3A1,COL5A2,EGR1,GADD45A,GJA1,IGF2,IGFBP4,NID1,TMSB10/TMSB4X,TNC (includes EG:116640)	other	Activated	2.001	5.55e-06
235438_at	1.88782	0.867185		225801_at	-1.172	0.867185		235436_at	4.75541	0.755319		205401_at	-1.38873	1.11723										SNAI2	ARHGDIB,ATF3,CAV1,CCND1,CTGF,EGR1,ETS1,FN1 (includes EG:100005469),KLF6,NQO1,PEG10,SCAMP1,VCAM1	transcription regulator		2.017	9.71e-05
238865_at	1.83787	0.449999		206275_s_at	-1.16908	3.04804		227848_at	4.72508	4.91019		234005_x_at	-1.38294	1.45082										TP53	CASP8,CDKN2B,DLC1,HK2,MEG3,NID1,VIM	transcription regulator	Activated	2.06	4.52e-16
229784_at	1.82747	1.73766		201984_s_at	-1.16814	0.590424		1569033_at	4.72348	2.67898		241366_at	-1.37693	1.11723										SMAD3	ATF3,BGN,COL1A2,COL3A1,CTGF,FN1 (includes EG:100005469),GJA1,TGFB1,TIMP1,VCAM1	transcription regulator	Activated	2.082	2e-08
228863_at	1.81188	0.449999		208725_at	-1.16682	3.04804		242344_at	4.71661	1.11723		1555348_at	-1.36956	4.91019										TWIST1	ACSL1,CD36,EGR1,FABP3,FABP5,GADD45A,HLA-DQB1,MCAM,PTGDS,SCD	transcription regulator	Activated	2.106	0.003
225681_at	1.78398	0.867185		200648_s_at	-1.16622	0.590424		1557651_x_at	4.70748	2.67898		243927_x_at	-1.36918	1.11723										TGFBR2	COL1A1 (includes EG:1277),IGFBP3,ITGA5,MMP2,TGFB1	kinase	Activated	2.159	0.00011
221729_at	1.77188	1.73766		1557816_a_at	-1.16338	0.590424		208517_x_at	4.66112	3.7172		209589_s_at	-1.36217	0										bexarotene	CCND1,EGR1,HK2,ITGA5,VIM	chemical drug	Activated	2.179	7.22e-08
1558397_at	1.73635	0.867185		210139_s_at	-1.16327	1.73766		235819_at	4.594	1.97464		226049_at	-1.35944	1.97464										Tgf beta	ANXA2,ENO1,IGF1,S100A10,TGFB1	group	Activated	2.194	3.01e-12
239965_at	1.73108	1.73766		224767_at	-1.16157	1.73766		212018_s_at	4.43407	4.91019		203405_at	-1.35782	3.7172										HTT	ABCD3,CCND1,COL1A1 (includes EG:1277),COL3A1,CXCR4,DACH1,DOCK9,EGR1,FN1 (includes EG:100005469),GPRC5B,ITPR1,MARCKSL1,MYH10,PRF1,PTPRJ,TNC (includes EG:116640),TNFSF10	transcription regulator	Activated	2.211	1.31e-06
201416_at	1.71832	3.89984		216737_at	-1.15944	0.590424		238450_at	4.39293	3.7172		242618_at	-1.3516	1.97464										RBM5	ANKRD1,CDKN2B,CTGF,CXCR4,DACH1,FN1 (includes EG:100005469),IGF1,KLF4,MGP,MMP2,PCSK5,PRDM1,SOX17,SOX4,TIMP1,TPSAB1/TPSB2	other		2.264	0.000337
219256_s_at	1.70752	2.32866		221496_s_at	-1.15831	0.867185		1553204_at	4.34526	1.45082		219672_at	-1.34243	1.97464										NFKBIA	CD163,EGR1,HLA-A,HLA-B,HLA-C,HLA-DPA1,HLA-DQA1,HLA-DQB1,HLA-DRA,MX1,VIM	other	Activated	2.301	5.16e-11
215446_s_at	1.69666	1.73766		228001_at	-1.15756	1.73766		239218_at	4.34316	2.67898		234243_at	-1.34224	0										ciprofibrate	COL1A1 (includes EG:1277),COL1A2,COL3A1,TGFB1	chemical drug	Activated	2.593	0.00221
225660_at	1.69111	3.89984		1563034_at	-1.15749	3.04804		214589_at	4.26496	4.91019		214635_at	-1.34089	4.91019										D-glucose	CD36,FABP4,KITLG,LIPE	chemical - endogenous mammalian	Activated	2.852	3.14e-08
211980_at	1.65691	0		203824_at	-1.15724	0.590424		219146_at	4.25691	0.755319		241940_at	-1.34077	3.7172										TGFB1	CLIC4,COL1A1 (includes EG:1277),CXCR4,VCAM1	growth factor	Activated	3.377	1.07e-35
212311_at	1.63713	3.04804		223430_at	-1.157	0.590424		204296_at	4.21897	1.45082		243904_at	-1.34055	0.755319
201417_at	1.62078	1.14354		214846_s_at	-1.15604	0.590424		233811_at	4.16746	0		228058_at	-1.33335	4.91019
203636_at	1.61863	3.89984		207001_x_at	-1.15507	3.04804		243275_at	4.1436	2.67898		1558373_s_at	-1.3296	4.91019
230267_at	1.61568	3.89984		201831_s_at	-1.15482	0.590424		208392_x_at	4.13206	3.7172		219744_at	-1.32643	0.432519
203989_x_at	1.615	1.73766		224763_at	-1.15277	0.590424		240621_at	4.12394	1.97464		233101_at	-1.32572	4.91019
221730_at	1.61113	1.14354		1554660_a_at	-1.15234	2.32866		206739_at	4.0756	4.91019		236700_at	-1.32507	1.11723
204273_at	1.60755	0		221919_at	-1.15086	2.32866		213800_at	4.02434	0.54423		230365_at	-1.32356	1.97464
204114_at	1.60161	0		202723_s_at	-1.15068	0.590424		244239_at	3.94881	4.91019		229428_at	-1.31575	2.67898
230930_at	1.60137	3.04804		217202_s_at	-1.14902	0.867185		208849_at	3.91675	0.54423		1561016_at	-1.3151	2.67898
212012_at	1.56822	0		229650_s_at	-1.14849	0		224234_at	3.89028	3.7172		242117_at	-1.30933	3.7172
211964_at	1.56251	0		242313_at	-1.14793	1.14354		219040_at	3.88083	3.7172		209990_s_at	-1.30689	4.91019
229492_at	1.56002	1.73766		212324_s_at	-1.14733	0.590424		1555465_at	3.88004	3.7172		1560784_x_at	-1.30481	4.91019
211966_at	1.5561	1.14354		213718_at	-1.14733	0.590424		205029_s_at	3.86177	0		228407_at	-1.30308	1.97464
201655_s_at	1.55457	2.32866		228049_x_at	-1.14724	1.14354		230506_at	3.84195	0.432519		206453_s_at	-1.30302	4.91019
209228_x_at	1.55435	0.449999		208733_at	-1.14684	1.14354		229273_at	3.82637	1.97464		225103_at	-1.30266	3.7172
230876_at	1.54609	2.32866		214693_x_at	-1.14498	5.0334		235314_at	3.75826	3.7172		224977_at	-1.3005	1.11723
218870_at	1.541	2.32866		209230_s_at	-1.14277	1.73766		1566673_at	3.74585	0.755319		224521_s_at	-1.30015	0.261716
213428_s_at	1.52996	2.32866		232905_at	-1.14198	0.867185		230155_x_at	3.66826	0.755319		204722_at	-1.29852	4.91019
204255_s_at	1.52958	1.73766		203066_at	-1.14166	0.590424		208458_at	3.65604	1.11723		238121_at	-1.29129	4.91019
244397_at	1.52832	3.89984		227762_at	-1.14159	1.14354		222721_at	3.64273	4.91019		228654_at	-1.28639	3.7172
224396_s_at	1.52144	1.73766		235309_at	-1.14073	0		238647_at	3.63516	4.91019		1569944_at	-1.28502	4.91019
231841_s_at	1.52062	3.04804		208675_s_at	-1.13995	0.590424		228860_at	3.59614	0.54423		232920_at	-1.28501	3.7172
200665_s_at	1.52016	0		206383_s_at	-1.13861	2.32866		239470_at	3.58451	4.91019		234024_at	-1.28435	4.91019
227289_at	1.51584	1.73766		1552836_at	-1.13841	3.89984		222002_at	3.52664	3.7172		205202_at	-1.28312	3.7172
213592_at	1.51577	0		230006_s_at	-1.13682	1.14354		214226_at	3.52414	1.45082		221919_at	-1.28261	4.91019
230089_s_at	1.50744	3.89984		213272_s_at	-1.13623	0.590424		211279_at	3.50954	2.67898		227332_at	-1.28209	3.7172
212013_at	1.49685	0		213388_at	-1.13585	1.73766		223501_at	3.49651	0		223891_at	-1.27582	1.97464
213125_at	1.49242	2.32866		1564679_at	-1.13574	0.590424		238753_at	3.49586	4.91019		242771_at	-1.27464	4.91019
223062_s_at	1.48929	3.89984		218954_s_at	-1.1355	2.32866		210414_at	3.40458	3.7172		209916_at	-1.27391	1.97464
205656_at	1.47542	0		231262_at	-1.13532	3.04804		1552622_s_at	3.40164	0		1559496_at	-1.2739	4.91019
220450_at	1.47535	3.89984		235848_x_at	-1.13482	1.14354		229330_at	3.39235	1.97464		207329_at	-1.27223	4.91019
232463_at	1.46007	3.04804		229357_at	-1.13423	5.0334		1555139_a_at	3.33637	4.91019		1556950_s_at	-1.27205	3.7172
242775_at	1.45187	3.04804		227848_at	-1.13396	0		222720_x_at	3.3134	1.97464		221581_s_at	-1.26761	0.261716
203617_x_at	1.44878	3.04804		205883_at	-1.13329	3.04804		239577_at	3.28184	4.91019		241595_at	-1.2635	1.45082
227923_at	1.44082	0		215928_at	-1.13254	5.0334		239535_at	3.25317	4.91019		211996_s_at	-1.26258	0
230061_at	1.43767	0		230201_at	-1.13188	0		220299_at	3.24235	1.45082		230035_at	-1.26116	0.755319
202665_s_at	1.42754	2.32866		212627_s_at	-1.13186	0.590424		205400_at	3.22988	1.97464		220182_at	-1.25748	3.7172
222774_s_at	1.42368	0.867185		225398_at	-1.13171	0		236430_at	3.22096	1.97464		200882_s_at	-1.25504	1.97464
230158_at	1.42315	3.89984		1569323_at	-1.13146	2.32866		233868_x_at	3.21983	1.97464		235958_at	-1.2549	4.91019
202205_at	1.41921	3.89984		202800_at	-1.13136	1.14354		37860_at	3.20201	2.67898		239199_at	-1.25437	4.91019
220108_at	1.41828	2.32866		1553177_at	-1.13111	1.14354		221852_at	3.20146	0		226771_at	-1.25281	0
242414_at	1.41544	0.449999		228778_at	-1.1303	3.04804		206995_x_at	3.19633	4.91019		1563469_at	-1.25217	4.91019
209040_s_at	1.41371	0.867185		1553074_at	-1.13008	1.73766		220633_s_at	3.19445	1.11723		210168_at	-1.25185	1.11723
211748_x_at	1.4137	0		223167_s_at	-1.12967	0.590424		1555763_x_at	3.12396	2.67898		205949_at	-1.25161	0
224356_x_at	1.41232	3.04804		226419_s_at	-1.12946	1.73766		207695_s_at	3.12359	4.91019		238017_at	-1.2512	4.91019
211981_at	1.41169	0.449999		201514_s_at	-1.12934	1.14354		1561486_at	3.11255	4.91019		1552322_at	-1.24976	1.97464
228964_at	1.41046	1.14354		203969_at	-1.12911	5.0334		217527_s_at	3.09805	1.45082		221433_at	-1.249	0
203934_at	1.40963	2.32866		212172_at	-1.12901	1.73766		214665_s_at	3.07454	0.54423		232832_at	-1.24815	3.7172
202202_s_at	1.4089	0.449999		233044_at	-1.129	5.0334		224169_at	3.04046	4.91019		222646_s_at	-1.24712	3.7172
236359_at	1.40871	2.32866		1556432_at	-1.1279	2.32866		208265_at	3.03457	3.7172		228973_at	-1.24639	4.91019
202409_at	1.40736	0.449999		228902_at	-1.12788	1.14354		241558_at	2.99842	1.11723		235059_at	-1.24241	3.7172
238467_at	1.40721	1.73766		232541_at	-1.12783	3.04804		242122_at	2.998	2.67898		220709_at	-1.24212	1.97464
229985_at	1.40468	0		211998_at	-1.12724	2.32866		215444_s_at	2.9951	0		224837_at	-1.23858	2.67898
225056_at	1.40462	1.73766		235312_s_at	-1.1272	3.04804		206711_at	2.9914	0		227199_at	-1.23767	1.45082
200644_at	1.40399	3.89984		238489_at	-1.12698	0		211141_s_at	2.9879	3.7172		236616_at	-1.2365	3.7172
203477_at	1.40175	0		201892_s_at	-1.12606	0		202309_at	2.96431	0.261716		1556601_a_at	-1.23579	4.91019
218839_at	1.39769	0.867185		1558385_at	-1.12552	5.0334		220019_s_at	2.88379	3.7172		213386_at	-1.23372	1.11723
228434_at	1.39247	0		1553176_at	-1.12526	1.73766		1569004_at	2.8699	0.755319		226069_at	-1.23343	4.91019
224851_at	1.39208	0		225179_at	-1.12505	3.04804		237488_at	2.84804	0.432519		207128_s_at	-1.23294	3.7172
205304_s_at	1.38773	0		212045_at	-1.1248	5.0334		230839_at	2.83159	2.67898		215138_s_at	-1.23076	4.91019
219656_at	1.38669	1.73766		216538_at	-1.12433	0.867185		239533_at	2.76202	0.261716		214819_at	-1.23052	1.97464
203423_at	1.38237	1.73766		232362_at	-1.12416	3.04804		33736_at	2.7596	4.91019		235266_at	-1.23035	1.97464
232197_x_at	1.38205	3.89984		214093_s_at	-1.12398	2.32866		236371_s_at	2.75159	3.7172		230225_x_at	-1.22962	4.91019
243623_at	1.38105	0		210155_at	-1.12376	3.04804		230238_at	2.72993	0		1555972_s_at	-1.22946	4.91019
225618_at	1.37983	1.73766		239146_at	-1.12341	0.590424		1568770_at	2.72303	1.45082		212989_at	-1.22935	0.755319
231180_at	1.37732	3.04804		228854_at	-1.12321	3.04804		230535_s_at	2.68657	0		209458_x_at	-1.2281	4.91019
1553243_at	1.37671	1.14354		1556656_at	-1.12306	3.89984		229696_at	2.58384	1.45082		228756_at	-1.22763	4.91019
218653_at	1.3754	1.73766		1566966_at	-1.12254	3.04804		209594_x_at	2.5739	0		220688_s_at	-1.22728	0.261716
211663_x_at	1.37503	0		213845_at	-1.12246	5.0334		232237_at	2.5699	0		207838_x_at	-1.2255	1.97464
218537_at	1.3741	3.89984		214919_s_at	-1.1222	1.14354		233211_at	2.56981	4.91019		1552733_at	-1.22548	4.91019
201565_s_at	1.37246	3.89984		227605_at	-1.12175	0		211979_at	2.56148	0		223480_s_at	-1.2247	1.97464
240695_at	1.37107	3.89984		1570289_at	-1.12163	3.89984		1565614_at	2.56015	4.91019		232934_at	-1.22356	3.7172
209213_at	1.37097	0.867185		212473_s_at	-1.1216	2.32866		241418_at	2.54539	4.91019		239327_at	-1.22047	1.45082
50965_at	1.36941	3.89984		227301_at	-1.12156	3.04804		239501_at	2.53194	0		223724_s_at	-1.2196	2.67898
1554233_at	1.3669	0.449999		218895_at	-1.12117	3.89984		233086_at	2.51754	4.91019		230193_at	-1.21932	4.91019
229427_at	1.36562	3.89984		225547_at	-1.12082	0.590424		1557207_s_at	2.51568	2.67898		208705_s_at	-1.21931	4.91019
212187_x_at	1.36499	0		225549_at	-1.12063	1.14354		204263_s_at	2.50409	1.11723		232029_at	-1.21837	3.7172
218429_s_at	1.36396	0		239201_at	-1.12043	1.73766		204271_s_at	2.49836	0		237152_at	-1.21578	4.91019
205303_at	1.36333	0.449999		230696_at	-1.12008	2.32866		229932_at	2.49049	4.91019		215374_at	-1.21548	4.91019
218729_at	1.36066	3.89984		204722_at	-1.12004	5.0334		1563919_a_at	2.48619	1.97464		203826_s_at	-1.2154	4.91019
212552_at	1.35986	0.449999		229319_at	-1.11861	0		225805_at	2.4764	0.54423		212713_at	-1.21469	0.261716
243481_at	1.35936	1.14354		241343_at	-1.11827	3.89984		210407_at	2.47208	2.67898		218553_s_at	-1.21406	4.91019
241991_at	1.35739	1.14354		207089_at	-1.11778	1.73766		1564547_x_at	2.46687	1.11723		242405_at	-1.21207	3.7172
201656_at	1.35708	0		227334_at	-1.11777	5.0334		227287_at	2.43173	0		202007_at	-1.21016	3.7172
239979_at	1.35578	0.867185		216120_s_at	-1.11757	2.32866		209276_s_at	2.43021	0		235672_at	-1.20963	0.261716
1561754_at	1.35539	3.04804		211444_at	-1.11737	2.32866		239184_at	2.42481	1.97464		218345_at	-1.20913	0.261716
1562921_at	1.3553	0.449999		204937_s_at	-1.11727	2.32866		204160_s_at	2.4208	0.432519		240361_at	-1.20864	4.91019
208983_s_at	1.35406	2.32866		219625_s_at	-1.11726	3.04804		226471_at	2.41974	0.755319		235922_at	-1.20824	3.7172
213996_at	1.3487	0.449999		231045_x_at	-1.11691	0		205664_at	2.40465	4.91019		233865_at	-1.2076	2.67898
41220_at	1.34777	3.89984		218177_at	-1.11661	3.89984		1559711_at	2.39614	0		211995_x_at	-1.20664	1.11723
204681_s_at	1.34678	0.867185		1556657_at	-1.11655	1.73766		241226_at	2.39062	3.7172		209232_s_at	-1.20557	3.7172
222372_at	1.34641	0.867185		214821_at	-1.11651	1.73766		241257_at	2.3891	4.91019		242236_at	-1.20388	4.91019
212372_at	1.34635	0.867185		1552519_at	-1.11631	3.89984		1564263_at	2.37103	2.67898		235658_at	-1.20367	3.7172
228311_at	1.34632	2.32866		227577_at	-1.1157	1.14354		209275_s_at	2.33006	0		227248_at	-1.20277	1.45082
1552509_a_at	1.34509	0.449999		233832_at	-1.1156	5.0334		229278_at	2.29917	0		207087_x_at	-1.20263	4.91019
52255_s_at	1.34478	0.449999		212549_at	-1.11515	0.867185		205653_at	2.29063	0.432519		209024_s_at	-1.2015	2.67898
232024_at	1.33888	0.867185		1554089_s_at	-1.11471	0.590424		229800_at	2.2784	0		240455_at	-1.20117	3.7172
224847_at	1.3387	0.867185		228987_at	-1.11452	0.590424		237095_at	2.27428	0		201065_s_at	-1.20054	2.67898
210619_s_at	1.3374	3.89984		1554415_at	-1.11402	5.0334		1553275_s_at	2.25767	4.91019		1553101_a_at	-1.20025	0.755319
223235_s_at	1.33737	0		219530_at	-1.11399	1.73766		224394_at	2.25172	1.97464		211414_at	-1.19951	4.91019
209541_at	1.33736	2.32866		1558512_at	-1.11399	2.32866		202308_at	2.25047	0		1556338_at	-1.19938	1.97464
202007_at	1.33605	2.32866		224163_s_at	-1.11391	1.73766		211978_x_at	2.24928	0		226083_at	-1.19865	3.7172
201669_s_at	1.33578	3.04804		229590_at	-1.11383	0.867185		215413_at	2.24459	3.7172		229127_at	-1.19785	0.432519
1556314_a_at	1.33571	2.32866		206068_s_at	-1.11381	2.32866		231221_at	2.23911	2.67898		201370_s_at	-1.19676	1.11723
238066_at	1.33553	3.04804		201372_s_at	-1.1137	1.14354		219608_s_at	2.22705	0		207399_at	-1.19651	4.91019
202664_at	1.3352	3.89984		225004_at	-1.11364	1.14354		236086_at	2.21656	1.45082		212240_s_at	-1.19579	1.45082
201163_s_at	1.33507	0.867185		212550_at	-1.11305	3.89984		228953_at	2.2082	3.7172		235803_at	-1.19522	4.91019
219761_at	1.33487	1.73766		223070_at	-1.11271	0		230915_at	2.20307	1.45082		242432_at	-1.19497	4.91019
219506_at	1.3336	0		204767_s_at	-1.11267	1.14354		230656_s_at	2.19515	3.7172		209550_at	-1.19459	1.11723
204468_s_at	1.33283	2.32866		213776_at	-1.11247	5.0334		209199_s_at	2.1945	0.755319		228946_at	-1.19442	3.7172
226474_at	1.33116	0		221821_s_at	-1.11237	3.89984		226688_at	2.18174	0.432519		221866_at	-1.19398	1.11723
37201_at	1.33075	3.04804		209592_s_at	-1.11162	1.73766		1556497_a_at	2.17313	0		231551_at	-1.19376	0.755319
225735_at	1.32987	0		210136_at	-1.11157	1.73766		227826_s_at	2.1618	4.91019		221858_at	-1.19346	1.11723
202878_s_at	1.32978	0		220992_s_at	-1.11122	0		1567081_x_at	2.15665	3.7172		243606_at	-1.19228	4.91019
1559094_at	1.3297	3.04804		243910_x_at	-1.11022	0		1555090_x_at	2.14241	0		219400_at	-1.19213	4.91019
206404_at	1.32608	1.73766		230367_at	-1.10967	3.89984		211240_x_at	2.14122	4.91019		214100_x_at	-1.19203	1.97464
1552703_s_at	1.32601	3.04804		229129_at	-1.10965	1.73766		202964_s_at	2.1278	0		1557193_at	-1.19166	2.67898
211651_s_at	1.32539	3.04804		202561_at	-1.10945	1.14354		212309_at	2.11911	0		236328_at	-1.19083	4.91019
202411_at	1.32527	0.449999		237040_at	-1.1093	3.04804		213867_x_at	2.11537	2.67898		213780_at	-1.1908	1.45082
210931_at	1.32438	0.867185		226425_at	-1.10917	1.14354		223473_at	2.11317	4.91019		212693_at	-1.19049	0.261716
219073_s_at	1.32407	3.89984		1559429_a_at	-1.10872	2.32866		227461_at	2.09831	4.91019		214844_s_at	-1.19018	3.7172
228837_at	1.3238	0		239234_at	-1.10827	3.04804		222875_at	2.09623	2.67898		240300_at	-1.18957	4.91019
1554547_at	1.32363	3.89984		209553_at	-1.10822	2.32866		239770_at	2.08015	1.45082		1560507_at	-1.18813	4.91019
214329_x_at	1.32224	1.73766		218405_at	-1.10787	3.89984		211964_at	2.07829	0		229356_x_at	-1.18789	4.91019
202877_s_at	1.32092	0		228540_at	-1.10779	0		211732_x_at	2.0779	0.261716		200904_at	-1.18678	3.7172
1554291_at	1.32073	3.89984		226994_at	-1.10767	0		216918_s_at	2.07694	1.45082		225418_at	-1.18523	4.91019
228776_at	1.32045	1.14354		235167_at	-1.10758	5.0334		229724_at	2.07225	2.67898		206275_s_at	-1.18514	2.67898
221019_s_at	1.31923	3.89984		241922_at	-1.10757	2.32866		1553998_at	2.06263	0.54423		213296_at	-1.18465	1.97464
212667_at	1.31709	0		202691_at	-1.10731	1.14354		211962_s_at	2.06121	0		208838_at	-1.18464	1.11723
226778_at	1.31576	3.89984		225489_at	-1.10692	1.73766		211495_x_at	2.06031	2.67898		204935_at	-1.18458	1.45082
204271_s_at	1.31563	1.73766		236166_at	-1.10643	0.590424		228100_at	2.04941	4.91019		235861_at	-1.18408	1.97464
239942_at	1.31555	1.73766		243023_at	-1.10612	2.32866		203028_s_at	2.04878	1.45082		1557495_at	-1.18344	4.91019
216973_s_at	1.31548	0		200869_at	-1.10603	0		220755_s_at	2.04037	0		212390_at	-1.18338	0
231225_at	1.31534	3.89984		216100_s_at	-1.1059	1.73766		217996_at	2.03746	4.91019		236947_at	-1.18309	4.91019
219064_at	1.31493	0		228835_at	-1.1055	0.867185		233717_x_at	2.03626	4.91019		237210_at	-1.18251	4.91019
221773_at	1.3122	0.449999		243863_at	-1.10549	5.0334		233110_s_at	2.03623	4.91019		204752_x_at	-1.1823	3.7172
205551_at	1.31207	1.73766		235561_at	-1.10541	1.14354		231178_at	2.03193	0		230152_at	-1.1815	2.67898
235199_at	1.31165	1.73766		221989_at	-1.10534	5.0334		208606_s_at	2.02825	1.11723		206373_at	-1.1812	1.11723
44783_s_at	1.31135	1.14354		235652_at	-1.10514	3.04804		1554327_a_at	2.01418	0.54423		239340_at	-1.18103	2.67898
227370_at	1.30958	2.32866		211928_at	-1.10503	0.590424		221908_at	2.01289	3.7172		228985_at	-1.18053	1.11723
1555852_at	1.30808	1.14354		215001_s_at	-1.10491	1.14354		217495_x_at	2.00496	3.7172		1556329_a_at	-1.18016	4.91019
205151_s_at	1.30756	3.89984		218969_at	-1.10479	1.73766		203987_at	2.00475	0		243735_at	-1.17994	4.91019
236728_at	1.30698	0.449999		219112_at	-1.10477	3.89984		219462_at	2.0013	1.97464		218932_at	-1.17861	1.97464
203987_at	1.3066	1.73766		224676_at	-1.10455	1.73766		205017_s_at	1.99941	1.45082		230176_at	-1.17777	0.261716
224833_at	1.30552	0.867185		242576_x_at	-1.10358	1.73766		230058_at	1.99402	0		1556339_a_at	-1.17678	3.7172
226828_s_at	1.30389	3.04804		202093_s_at	-1.1033	0		225416_at	1.98312	0.755319		206173_x_at	-1.17631	4.91019
217511_at	1.30386	0.449999		208996_s_at	-1.10319	0		210149_s_at	1.98121	4.91019		206103_at	-1.17623	4.91019
225369_at	1.30301	3.04804		226951_at	-1.10264	0.590424		202995_s_at	1.97255	0		228362_s_at	-1.17563	0.755319
213138_at	1.3022	3.04804		1552789_at	-1.10235	3.89984		1558392_at	1.97211	0.432519		224761_at	-1.1753	3.7172
200923_at	1.30122	2.32866		223119_s_at	-1.10193	1.73766		225840_at	1.9719	0		229534_at	-1.17527	4.91019
1569603_at	1.30063	3.04804		205359_at	-1.10166	1.73766		201562_s_at	1.97178	0		219564_at	-1.1743	4.91019
214660_at	1.30051	3.04804		227891_s_at	-1.10111	0.590424		218724_s_at	1.9581	2.67898		240427_at	-1.17272	4.91019
229415_at	1.29964	1.73766		235497_at	-1.10087	5.0334		1561500_at	1.9553	0.261716		212392_s_at	-1.17219	2.67898
228692_at	1.29914	2.32866		228332_s_at	-1.10086	0		223341_s_at	1.95366	4.91019		228700_at	-1.17184	4.91019
203741_s_at	1.2991	0.449999		212179_at	-1.10052	0		228561_at	1.95238	0.755319		212102_s_at	-1.17067	2.67898
210932_s_at	1.29845	3.04804		222029_x_at	-1.1004	1.14354		206698_at	1.95201	0		239339_at	-1.17034	1.97464
205472_s_at	1.29782	2.32866		244697_at	-1.10033	3.89984		202963_at	1.95156	0		219976_at	-1.17025	4.91019
219049_at	1.2977	1.73766		228043_at	-1.09986	2.32866		201850_at	1.95035	0		1563505_at	-1.16888	4.91019
219213_at	1.29694	0		1553103_at	-1.09961	0.590424		230865_at	1.95012	0		203693_s_at	-1.16874	4.91019
223302_s_at	1.29632	1.14354		227993_at	-1.09943	0		215074_at	1.94826	0		231664_at	-1.16873	2.67898
223568_s_at	1.29567	1.73766		225429_at	-1.0992	1.14354		228633_s_at	1.94762	0.54423		228253_at	-1.16763	1.97464
1570255_s_at	1.2954	3.04804		214753_at	-1.09893	2.32866		229995_at	1.94265	1.11723		226416_at	-1.16742	1.45082
221884_at	1.29489	2.32866		229584_at	-1.09867	3.04804		235679_at	1.9391	1.97464		200998_s_at	-1.16598	1.97464
204464_s_at	1.29428	0.867185		220690_s_at	-1.09853	0.867185		218886_at	1.93769	0		36612_at	-1.16548	4.91019
218888_s_at	1.29392	1.73766		226184_at	-1.09846	5.0334		228174_at	1.93571	0		211712_s_at	-1.1652	3.7172
213316_at	1.29354	2.32866		1558783_at	-1.09845	5.0334		238540_at	1.92857	1.97464		229034_at	-1.16504	3.7172
201162_at	1.29275	2.32866		225155_at	-1.09806	0		202006_at	1.92263	0.432519		1558407_at	-1.16462	3.7172
235542_at	1.29227	1.73766		208447_s_at	-1.09806	2.32866		228730_s_at	1.9215	4.91019		239278_at	-1.16347	4.91019
206481_s_at	1.28969	0.867185		200824_at	-1.09784	0		219008_at	1.91863	1.97464		205942_s_at	-1.16343	1.97464
238332_at	1.28901	0.867185		212427_at	-1.09772	1.73766		238486_at	1.91811	2.67898		211749_s_at	-1.16272	1.45082
204008_at	1.28812	0.867185		212551_at	-1.09764	0.590424		237589_at	1.91386	0		232364_at	-1.16268	4.91019
229127_at	1.28697	0.449999		215718_s_at	-1.09738	2.32866		223555_at	1.91051	3.7172		243788_at	-1.16244	4.91019
208981_at	1.2862	0.867185		212223_at	-1.09729	0.590424		217997_at	1.90683	3.7172		230694_at	-1.16243	3.7172
228186_s_at	1.28604	3.04804		203217_s_at	-1.09719	1.73766		209581_at	1.90078	0		230728_at	-1.16158	3.7172
217867_x_at	1.28562	3.89984		214263_x_at	-1.09715	0		227858_at	1.89627	1.97464		217208_s_at	-1.16093	4.91019
215497_s_at	1.28533	2.32866		229141_at	-1.09715	2.32866		33494_at	1.89537	0		203233_at	-1.15922	4.91019
212364_at	1.28331	2.32866		217427_s_at	-1.09708	5.0334		211590_x_at	1.8943	1.11723		223767_at	-1.15911	0.432519
217979_at	1.28229	0		237626_at	-1.09671	3.04804		202402_s_at	1.89154	0		1566576_at	-1.15882	4.91019
219032_x_at	1.28186	1.73766		202165_at	-1.09651	0		1560354_at	1.88978	1.97464		203945_at	-1.15874	1.45082
213358_at	1.28152	3.04804		211999_at	-1.09644	1.73766		243944_at	1.88898	0.54423		233027_at	-1.15863	3.7172
227354_at	1.28048	0		219779_at	-1.09637	3.04804		233657_at	1.8818	4.91019		202453_s_at	-1.15845	4.91019
218589_at	1.27746	0.867185		212425_at	-1.09635	2.32866		203696_s_at	1.87954	4.91019		200798_x_at	-1.15827	3.7172
203767_s_at	1.27738	1.14354		202305_s_at	-1.09633	3.04804		203900_at	1.87218	0		223145_s_at	-1.1579	1.97464
202096_s_at	1.27674	3.04804		210203_at	-1.09633	3.04804		222703_s_at	1.86861	2.67898		228516_at	-1.1577	2.67898
229308_at	1.27645	1.73766		202335_s_at	-1.09619	3.89984		204774_at	1.86176	0		207145_at	-1.15767	2.67898
213647_at	1.27571	2.32866		200024_at	-1.09586	0		225679_at	1.85908	0		209067_s_at	-1.15587	1.97464
223423_at	1.27391	3.04804		200003_s_at	-1.09581	0		202408_s_at	1.85049	0.54423		228725_x_at	-1.15583	3.7172
220167_s_at	1.27299	0.867185		219600_s_at	-1.09568	0.590424		228651_at	1.84923	4.91019		242446_at	-1.15483	4.91019
230281_at	1.27107	0.867185		213694_at	-1.09567	0.590424		218728_s_at	1.84306	2.67898		213687_s_at	-1.15467	2.67898
206227_at	1.2709	3.89984		212073_at	-1.09527	1.14354		215072_x_at	1.84275	0		216735_x_at	-1.15451	1.97464
221562_s_at	1.27022	3.89984		214113_s_at	-1.09507	0.867185		203421_at	1.83451	0		221834_at	-1.15315	4.91019
218805_at	1.27009	1.14354						226995_at	1.82261	3.7172		212625_at	-1.15287	4.91019
209082_s_at	1.26806	3.89984						230871_at	1.81727	1.45082		239515_at	-1.15255	4.91019
213002_at	1.26752	3.04804						1556133_s_at	1.8143	0.432519		205519_at	-1.15225	3.7172
213423_x_at	1.2666	0.867185						222772_at	1.81328	0		206740_x_at	-1.15155	3.7172
209540_at	1.26643	2.32866						218896_s_at	1.81134	0.432519		215719_x_at	-1.15142	0
204677_at	1.26569	1.73766						214658_at	1.80786	4.91019		231505_s_at	-1.15125	4.91019
230596_at	1.26521	3.04804						208109_s_at	1.80759	2.67898		231022_at	-1.15122	4.91019
213541_s_at	1.26434	2.32866						202716_at	1.80731	0		213944_x_at	-1.15055	3.7172
232081_at	1.26434	1.73766						232677_at	1.80682	1.45082		227442_at	-1.15029	4.91019
210200_at	1.2626	3.89984						212363_x_at	1.80499	0		228127_at	-1.15006	1.97464
203320_at	1.26207	1.73766						207983_s_at	1.79855	1.11723
233587_s_at	1.26176	1.73766						228092_at	1.79677	4.91019
227998_at	1.2604	0.867185						226911_at	1.79628	4.91019
207016_s_at	1.25914	2.32866						219085_s_at	1.79477	3.7172
204567_s_at	1.2586	0						204059_s_at	1.79271	4.91019
227197_at	1.25852	3.04804						244067_x_at	1.78871	0.54423
208982_at	1.25821	2.32866						202661_at	1.78709	1.97464
225897_at	1.25811	2.32866						205048_s_at	1.78655	0
222446_s_at	1.2559	2.32866						228962_at	1.77958	0
204821_at	1.25576	3.04804						1556586_x_at	1.77428	2.67898
204115_at	1.25567	0						212010_s_at	1.77419	0
227420_at	1.25457	0.449999						210879_s_at	1.77207	0.261716
230132_at	1.25403	1.73766						204269_at	1.76962	0
238835_at	1.25336	3.04804						216079_at	1.76299	4.91019
201468_s_at	1.25283	0						1554231_a_at	1.75754	0.432519
202023_at	1.25282	3.04804						229195_at	1.75419	1.45082
235228_at	1.25265	3.89984						1557046_x_at	1.75272	0.54423
220669_at	1.25259	2.32866						229983_at	1.75086	0.432519
1552316_a_at	1.25222	0.449999						1554288_at	1.75034	0.261716
219134_at	1.25197	0.449999						243867_at	1.74883	1.11723
223082_at	1.25183	1.73766						205565_s_at	1.74766	1.11723
35147_at	1.25082	3.89984						1560654_at	1.74748	1.97464
204639_at	1.2505	3.04804						223538_at	1.74594	0.261716
223077_at	1.24977	3.04804						210673_x_at	1.7455	1.45082
203332_s_at	1.2481	2.32866						227049_at	1.74474	2.67898
226534_at	1.24646	2.32866						235744_at	1.74372	0.755319
227415_at	1.24606	0						210821_x_at	1.73983	2.67898
213616_at	1.24564	3.89984						238782_at	1.73872	0.261716
209747_at	1.24417	1.14354						209580_s_at	1.73581	0.432519
223000_s_at	1.24394	0.449999						232078_at	1.73315	1.97464
209164_s_at	1.24312	2.32866						206146_s_at	1.7304	0
238062_at	1.24261	2.32866						1570327_at	1.72886	3.7172
226484_at	1.24135	3.89984						230130_at	1.72864	0
40149_at	1.24135	2.32866						213590_at	1.7275	0
243579_at	1.23922	2.32866						1552507_at	1.72523	0
226028_at	1.23824	2.32866						209980_s_at	1.72428	4.91019
37408_at	1.23729	3.89984						209688_s_at	1.72263	0.432519
228617_at	1.23661	0						242098_at	1.71653	2.67898
228489_at	1.2366	1.14354						222370_x_at	1.71243	1.45082
226022_at	1.23544	0.449999						212362_at	1.71108	0.261716
226244_at	1.23509	2.32866						207304_at	1.71091	1.11723
243179_at	1.23408	3.89984						227616_at	1.70597	0.261716
230961_at	1.23397	2.32866						226120_at	1.70403	0.261716
212314_at	1.23322	2.32866						226309_at	1.70366	2.67898
227626_at	1.23239	2.32866						230156_x_at	1.70285	0.755319
218735_s_at	1.23215	3.04804						1561502_x_at	1.70263	0
211711_s_at	1.23142	0						207712_at	1.70255	0
224013_s_at	1.22967	3.89984						217074_at	1.70022	3.7172
201489_at	1.22865	3.89984						224845_s_at	1.69953	0
226905_at	1.22709	0.867185						224449_at	1.69825	1.45082
217813_s_at	1.22706	3.89984						212009_s_at	1.69712	0
207943_x_at	1.22671	3.89984						209226_s_at	1.69709	0.755319
202345_s_at	1.22668	0.449999						238519_at	1.69563	1.45082
244730_x_at	1.22504	3.04804						204112_s_at	1.69487	0
238762_at	1.2241	0						1567101_at	1.69394	0.54423
239849_at	1.22397	0.449999						215931_s_at	1.6939	1.11723
39548_at	1.22345	3.04804						227982_at	1.69367	1.45082
226731_at	1.22316	1.14354						213908_at	1.69345	4.91019
236514_at	1.22268	3.89984						203185_at	1.68729	0
223707_at	1.22181	3.04804						233177_s_at	1.68607	0
203016_s_at	1.22011	3.04804						1555948_s_at	1.6856	0
203817_at	1.21976	1.14354						238833_at	1.682	0.54423
200979_at	1.21931	3.04804						1556590_s_at	1.68081	4.91019
213703_at	1.21838	1.73766						212487_at	1.67943	1.97464
217975_at	1.21815	3.89984						200642_at	1.67859	0
227803_at	1.21783	3.89984						206855_s_at	1.677	0
203065_s_at	1.21683	0						1557606_at	1.6756	4.91019
231947_at	1.21583	0.449999						229376_at	1.67427	1.97464
218248_at	1.21551	3.89984						222909_s_at	1.67351	0.432519
201288_at	1.2155	0						202050_s_at	1.67249	3.7172
209154_at	1.21504	0.867185						207653_at	1.6683	3.7172
227455_at	1.21477	3.89984						205549_at	1.66808	0
236335_at	1.21461	0.449999						221727_at	1.66731	0
207904_s_at	1.21457	2.32866						1560238_at	1.66691	3.7172
206205_at	1.21391	0.867185						201693_s_at	1.6633	0
213249_at	1.21371	3.89984						237032_x_at	1.66164	3.7172
235705_at	1.21253	0.867185						203419_at	1.66009	1.97464
1559681_a_at	1.21247	3.04804						218805_at	1.65803	4.91019
210253_at	1.21125	3.04804						1552696_at	1.65544	1.97464
229958_at	1.21099	3.04804						205172_x_at	1.65325	0.432519
210105_s_at	1.21066	2.32866						201564_s_at	1.65198	1.45082
226001_at	1.2099	0						229782_at	1.64923	3.7172
228151_at	1.20976	2.32866						1555352_at	1.64749	0.54423
1568592_at	1.20918	0						1554237_at	1.64393	1.11723
223314_at	1.20826	3.04804						240867_at	1.64385	1.97464
1559096_x_at	1.20822	1.14354						202194_at	1.64266	0.432519
242521_at	1.208	1.14354						205671_s_at	1.64218	1.11723
212097_at	1.20743	0						52164_at	1.64125	0
204053_x_at	1.2072	0						222666_s_at	1.63994	1.45082
227525_at	1.2072	3.04804						212684_at	1.63923	0.432519
218656_s_at	1.20714	1.73766						243822_at	1.63911	4.91019
228109_at	1.20701	1.14354						241696_at	1.63644	1.11723
228904_at	1.20631	3.89984						219504_s_at	1.63487	0
224712_x_at	1.20583	3.04804						209216_at	1.63463	0
204983_s_at	1.20582	0.867185						222662_at	1.6342	0.54423
210330_at	1.20539	3.89984						244663_at	1.63306	0
212365_at	1.20534	0						228913_at	1.63282	0
204211_x_at	1.20512	0.449999						233581_at	1.63249	0
203323_at	1.20511	1.14354						220904_at	1.63162	1.97464
225706_at	1.205	3.89984						222275_at	1.63068	0
228732_at	1.20443	1.14354						227844_at	1.62637	0
225965_at	1.20331	2.32866						1555839_a_at	1.62613	0.261716
219698_s_at	1.2029	0						241494_at	1.62596	1.97464
222431_at	1.20242	1.73766						243376_at	1.62568	4.91019
204367_at	1.2006	3.04804						1557059_at	1.62534	1.97464
225585_at	1.20037	0						225054_x_at	1.6249	0
203585_at	1.20036	2.32866						233224_at	1.6244	0.755319
222056_s_at	1.20009	0						204679_at	1.62318	0
211113_s_at	1.19984	1.14354						228739_at	1.62272	1.97464
212385_at	1.1996	3.89984						203985_at	1.62241	1.97464
200999_s_at	1.1991	2.32866						230990_at	1.62207	0
201215_at	1.19792	0						218727_at	1.62071	0
202217_at	1.19765	1.14354						235976_at	1.62009	1.45082
236523_at	1.19731	0.867185						214706_at	1.61961	4.91019
228280_at	1.197	3.89984						229044_at	1.61943	0.432519
235407_at	1.1965	3.04804						219520_s_at	1.61727	0
224436_s_at	1.19544	3.89984						209677_at	1.61692	0
242849_at	1.19387	3.89984						202200_s_at	1.61679	0
236262_at	1.19355	3.04804						215304_at	1.6163	1.11723
218994_s_at	1.19221	2.32866						228665_at	1.61575	0.54423
225029_at	1.19131	3.89984						213659_at	1.61351	2.67898
204404_at	1.19086	1.73766						228309_at	1.61325	0
209770_at	1.19016	1.14354						221728_x_at	1.61263	0
212298_at	1.19007	3.04804						242678_at	1.61162	0.261716
222930_s_at	1.18986	3.89984						236344_at	1.61036	1.45082
202933_s_at	1.18979	0.867185						1558809_s_at	1.609	2.67898
229744_at	1.18893	0.449999						215512_at	1.60814	3.7172
224625_x_at	1.18825	0						222077_s_at	1.605	3.7172
222921_s_at	1.18686	1.73766						212486_s_at	1.60234	0
221253_s_at	1.18535	0						214468_at	1.60159	1.97464
227798_at	1.18365	0						226874_at	1.5975	3.7172
208384_s_at	1.1825	1.73766						230637_at	1.59716	0.54423
228195_at	1.18201	0.449999						206081_at	1.59631	1.11723
239242_at	1.18159	2.32866						240763_at	1.59611	1.11723
202746_at	1.18141	3.89984						202021_x_at	1.59596	0
200710_at	1.18027	3.04804						203919_at	1.59554	0.755319
225804_at	1.17938	3.89984						226729_at	1.59447	2.67898
218918_at	1.17916	1.73766						212282_at	1.59362	0
229344_x_at	1.17783	3.89984						227969_at	1.59328	4.91019
218352_at	1.17749	1.73766						226897_s_at	1.58768	1.45082
227874_at	1.17743	0.867185						212622_at	1.58687	0
238465_at	1.1771	3.04804						203932_at	1.58675	0
213614_x_at	1.17578	3.89984						209441_at	1.58448	2.67898
232146_at	1.17474	3.04804						228294_s_at	1.58328	3.7172
201494_at	1.17417	3.04804						202875_s_at	1.58326	0
225731_at	1.17333	2.32866						223452_s_at	1.57988	0
218019_s_at	1.17305	3.89984						238863_x_at	1.5776	4.91019
213326_at	1.17268	1.14354						228392_at	1.57713	0.54423
223075_s_at	1.1723	3.04804						205300_s_at	1.57618	0
230604_at	1.17164	1.73766						224849_at	1.57609	0.54423
228555_at	1.17159	1.73766						211916_s_at	1.57484	1.45082
1555812_a_at	1.17146	2.32866						212336_at	1.57464	2.67898
217757_at	1.17064	0						1559462_at	1.57458	1.11723
213374_x_at	1.17045	0.449999						219825_at	1.57454	4.91019
239963_at	1.16933	2.32866						214949_at	1.57434	1.45082
206559_x_at	1.16875	1.14354						239910_at	1.57328	3.7172
225776_at	1.16752	3.89984						212791_at	1.57233	0.261716
226152_at	1.16721	3.89984						226746_s_at	1.57073	0
206949_s_at	1.16713	1.14354						31826_at	1.57004	0.755319
209070_s_at	1.16703	3.89984						204767_s_at	1.56972	3.7172
219777_at	1.16676	3.04804						213314_at	1.56954	0
228665_at	1.16673	3.04804						202005_at	1.56823	0
202655_at	1.16654	3.04804						211661_x_at	1.56805	0
212936_at	1.16585	0.867185						227352_at	1.56767	1.45082
217492_s_at	1.16585	0.867185						223652_at	1.56716	1.97464
222610_s_at	1.16463	3.04804						204611_s_at	1.5661	0
226430_at	1.16426	1.73766						228165_at	1.56568	1.45082
204820_s_at	1.16285	3.89984						219397_at	1.56502	4.91019
227456_s_at	1.16256	3.04804						1556282_at	1.56263	1.97464
241793_at	1.16216	3.04804						1568791_s_at	1.55992	3.7172
223436_s_at	1.16154	1.73766						235655_at	1.55974	1.45082
224834_at	1.16105	3.89984						202014_at	1.55972	1.97464
217776_at	1.1605	3.89984						227810_at	1.55874	4.91019
214459_x_at	1.15864	3.04804						227441_s_at	1.55868	0
235365_at	1.1584	1.73766						201465_s_at	1.55751	0
218394_at	1.15793	1.14354						1566965_at	1.5574	1.45082
202478_at	1.15742	3.04804						206099_at	1.55724	3.7172
201649_at	1.15727	3.89984						202205_at	1.55683	2.67898
201847_at	1.15704	1.14354						227717_at	1.55656	0.54423
202733_at	1.15694	3.89984						224846_at	1.55641	4.91019
216526_x_at	1.15366	2.32866						223359_s_at	1.55606	1.11723
208407_s_at	1.15327	3.89984						238059_at	1.55594	0
203032_s_at	1.15222	1.14354						210867_at	1.55567	3.7172
203593_at	1.15188	2.32866						236780_at	1.55412	3.7172
215691_x_at	1.15097	1.73766						219654_at	1.55158	0.54423
45749_at	1.15025	1.73766						233482_at	1.55148	0.755319
212449_s_at	1.15015	1.14354						235197_s_at	1.54931	0
212136_at	1.15008	1.14354						225364_at	1.54919	3.7172
226334_s_at	1.14984	0.867185						202407_s_at	1.54881	0.432519
1568763_s_at	1.14942	0						232417_x_at	1.54806	0.432519
219427_at	1.14853	2.32866						230463_at	1.54725	2.67898
239069_s_at	1.14837	1.14354						227305_s_at	1.54645	0
200947_s_at	1.14836	0						235465_at	1.54594	4.91019
242371_x_at	1.14824	3.89984						209706_at	1.54584	1.97464
216438_s_at	1.14791	3.89984						1564072_at	1.54304	1.97464
209687_at	1.14682	3.89984						228487_s_at	1.54244	0
228314_at	1.14497	2.32866						238330_s_at	1.54205	0
224772_at	1.14486	1.73766						223565_at	1.54171	3.7172
225325_at	1.14423	3.89984						240547_at	1.54106	0.755319
1554411_at	1.14387	2.32866						238904_at	1.54081	0
204672_s_at	1.14343	1.73766						206867_at	1.53968	4.91019
228731_at	1.14339	2.32866						235498_at	1.53927	4.91019
1555864_s_at	1.14269	1.14354						1559524_at	1.53924	0.755319
203159_at	1.1426	3.04804						214217_at	1.539	2.67898
235489_at	1.14231	3.04804						207551_s_at	1.53891	0.261716
212538_at	1.14206	1.73766						217865_at	1.53871	0
235391_at	1.14194	1.73766						201415_at	1.53854	0
229444_at	1.14139	1.73766						230941_at	1.53749	0.432519
239683_at	1.14115	0.867185						237495_at	1.53627	1.45082
221675_s_at	1.1408	2.32866						244839_at	1.53579	0.54423
200771_at	1.14044	1.14354						219691_at	1.53481	1.97464
209043_at	1.14025	3.89984						228139_at	1.53349	0
210183_x_at	1.14017	1.14354						235628_x_at	1.53323	0.54423
227461_at	1.14017	3.89984						221884_at	1.53317	1.97464
202239_at	1.14009	3.04804						201259_s_at	1.53302	4.91019
242826_at	1.14004	3.04804						229072_at	1.533	0
213236_at	1.13987	3.89984						205226_at	1.53111	1.45082
229893_at	1.13968	1.73766						214801_at	1.53036	2.67898
224685_at	1.13965	1.73766						228652_at	1.52896	1.11723
203711_s_at	1.13955	0.449999						208710_s_at	1.5269	3.7172
219547_at	1.13896	0.867185						228774_at	1.52678	0
213891_s_at	1.13826	0						228432_at	1.52646	3.7172
202740_at	1.13815	3.89984						210172_at	1.52564	1.97464
231411_at	1.13809	1.14354						227418_at	1.52562	0.261716
221875_x_at	1.1379	2.32866						211159_s_at	1.52533	0
221830_at	1.13767	3.89984						219649_at	1.52468	1.11723
226464_at	1.13765	2.32866						228598_at	1.52344	1.11723
225102_at	1.13692	3.04804						227408_s_at	1.52334	1.97464
224448_s_at	1.13498	1.73766						213371_at	1.52149	0.755319
228372_at	1.13491	1.14354						204675_at	1.52145	0
240155_x_at	1.13472	3.89984						211649_x_at	1.52126	0
222885_at	1.13416	2.32866						202531_at	1.51971	0.54423
203007_x_at	1.13408	0						1556421_at	1.51925	1.11723
228142_at	1.13391	1.73766						221696_s_at	1.51848	1.11723
218082_s_at	1.13366	3.04804						232205_at	1.5165	2.67898
210212_x_at	1.13224	1.73766						202892_at	1.51509	0.432519
202447_at	1.1319	1.14354						226421_at	1.51497	1.45082
202737_s_at	1.13184	2.32866						1563471_at	1.51395	0.432519
212590_at	1.13183	3.04804						207347_at	1.51322	2.67898
212387_at	1.13139	0.867185						209084_s_at	1.51274	1.45082
218455_at	1.13105	1.73766						237622_at	1.51245	1.11723
225935_at	1.13003	2.32866						202876_s_at	1.51217	0
1557165_s_at	1.12997	1.14354						1559723_s_at	1.51188	3.7172
214205_x_at	1.12906	3.04804						229010_at	1.51171	1.97464
219204_s_at	1.12828	1.73766						202089_s_at	1.5102	0
1554365_a_at	1.12776	3.89984						219477_s_at	1.50983	0.755319
212071_s_at	1.12658	1.73766						228697_at	1.50844	4.91019
225093_at	1.1262	0.449999						220913_at	1.50805	0.755319
36830_at	1.12613	3.04804						236357_at	1.50655	0.261716
213583_x_at	1.12572	3.04804						1555933_at	1.50632	4.91019
224960_at	1.1254	0						235042_at	1.50587	0
231808_at	1.12534	0						210070_s_at	1.50464	3.7172
201345_s_at	1.12529	0.867185						218973_at	1.50421	0
232297_at	1.12456	3.89984						221660_at	1.50411	3.7172
214435_x_at	1.1236	2.32866						213971_s_at	1.50364	0
207170_s_at	1.12309	1.73766						210093_s_at	1.50274	2.67898
225101_s_at	1.12232	3.89984						229116_at	1.50147	0
203666_at	1.12077	2.32866						243008_at	1.50067	0.432519
225732_at	1.12073	1.73766						41512_at	1.49986	0
212271_at	1.1205	0.867185						204480_s_at	1.49806	2.67898
205750_at	1.12004	2.32866						211338_at	1.49582	1.97464
224870_at	1.11993	2.32866						200663_at	1.49542	0
221550_at	1.11979	2.32866						219509_at	1.49431	3.7172
213477_x_at	1.11965	1.14354						231833_at	1.4939	0.54423
201135_at	1.11936	0.867185						231024_at	1.49359	3.7172
212912_at	1.11913	1.73766						1553599_a_at	1.49238	0.54423
225098_at	1.11727	1.73766						228065_at	1.49188	1.97464
222657_s_at	1.11718	3.04804						235540_at	1.49112	0.432519
208714_at	1.11695	3.04804						218007_s_at	1.49081	1.11723
212169_at	1.11664	2.32866						210752_s_at	1.49003	4.91019
201966_at	1.1164	0.867185						203234_at	1.48997	0.432519
201980_s_at	1.11635	3.04804						219882_at	1.48987	0.755319
202932_at	1.11587	3.89984						221859_at	1.48947	0
226480_at	1.11546	3.04804						225370_at	1.48868	1.45082
204671_s_at	1.11539	3.89984						1554648_a_at	1.48814	4.91019
210153_s_at	1.11532	0						203079_s_at	1.48765	0
217751_at	1.1153	1.14354						229245_at	1.48753	1.97464
201821_s_at	1.1149	0.867185						209080_x_at	1.48718	0
224729_s_at	1.11456	0						205267_at	1.484	0.54423
210993_s_at	1.11364	3.04804						32540_at	1.48381	0
222801_s_at	1.1131	3.89984						204640_s_at	1.48286	0
213734_at	1.11289	3.89984						229214_at	1.48249	2.67898
202070_s_at	1.11286	3.04804						226981_at	1.48207	0
224827_at	1.1122	3.04804						201937_s_at	1.48202	0
209707_at	1.1119	3.89984						236113_at	1.48173	1.97464
203039_s_at	1.11165	3.89984						218562_s_at	1.48151	1.97464
209071_s_at	1.11146	0.449999						203938_s_at	1.48147	0
202741_at	1.11124	3.89984						1559096_x_at	1.48037	1.11723
214665_s_at	1.11093	2.32866						226472_at	1.47858	1.97464
226073_at	1.10964	0.867185						1563229_at	1.47833	1.45082
209120_at	1.10901	3.04804						220667_at	1.477	1.45082
218447_at	1.10862	2.32866						229125_at	1.47655	0.261716
1554149_at	1.10846	3.04804						226497_s_at	1.47543	0
244881_at	1.10805	1.73766						235459_at	1.47487	3.7172
201028_s_at	1.10746	3.89984						213416_at	1.47475	3.7172
219065_s_at	1.1069	3.89984						204284_at	1.47405	3.7172
201064_s_at	1.10659	3.89984						201503_at	1.47397	0
209397_at	1.10607	1.14354						228835_at	1.47326	0.261716
1554667_s_at	1.10573	3.04804						225500_x_at	1.47282	2.67898
224961_at	1.10542	2.32866						229002_at	1.47277	1.97464
212386_at	1.10521	1.73766						238821_at	1.47249	0.261716
223455_at	1.10506	3.89984						231839_at	1.47195	0.261716
209388_at	1.10426	2.32866						229306_at	1.469	2.67898
212367_at	1.10303	3.04804						228690_s_at	1.46796	1.11723
209481_at	1.10288	1.73766						226026_at	1.46711	0
201113_at	1.1028	2.32866						225222_at	1.46665	0
207801_s_at	1.10227	3.04804						210027_s_at	1.46646	2.67898
212568_s_at	1.10217	3.04804						1555124_at	1.46524	0.54423
218353_at	1.10185	1.73766						242847_at	1.46522	3.7172
223044_at	1.10153	2.32866						208995_s_at	1.4631	3.7172
216484_x_at	1.09995	3.89984						226543_at	1.46275	0
218549_s_at	1.09977	0.867185						1560002_at	1.46182	3.7172
213133_s_at	1.09952	3.89984						243806_at	1.46108	1.97464
213379_at	1.09876	3.04804						225353_s_at	1.45941	0
218163_at	1.09812	1.73766						232541_at	1.45909	0.755319
210154_at	1.09789	3.89984						241135_at	1.45856	0.755319
203038_at	1.09721	1.73766						209085_x_at	1.4585	2.67898
200944_s_at	1.09696	1.14354						1554290_at	1.45838	2.67898
201760_s_at	1.09652	0.867185						203734_at	1.4579	0.432519
200714_x_at	1.096	0						216260_at	1.4572	3.7172
203648_at	1.09589	1.14354						212312_at	1.45666	1.45082
242304_at	1.09564	2.32866						1557938_s_at	1.45643	1.45082
								1554513_s_at	1.45562	1.97464
								213247_at	1.45536	0
								220199_s_at	1.45491	1.97464
								238545_at	1.45471	0.432519
								210512_s_at	1.45453	4.91019
								216604_s_at	1.45403	0.755319
								212356_at	1.454	1.97464
								1562922_at	1.45325	1.45082
								205301_s_at	1.45323	0.432519
								209342_s_at	1.45168	1.45082
								44822_s_at	1.45146	0
								239940_at	1.45123	0.432519
								222137_at	1.45044	4.91019
								226270_at	1.45038	0
								202623_at	1.4498	0.54423
								213123_at	1.4486	0
								225804_at	1.44857	0
								225624_at	1.44856	0.432519
								243479_at	1.44845	0.755319
								201909_at	1.44755	4.91019
								229134_at	1.4473	3.7172
								222099_s_at	1.44678	0
								220108_at	1.44663	4.91019
								228907_at	1.44571	2.67898
								1556639_at	1.44569	2.67898
								215209_at	1.44413	4.91019
								204864_s_at	1.44399	0.755319
								201611_s_at	1.44387	3.7172
								226826_at	1.44269	0.432519
								238064_at	1.44193	0.54423
								221487_s_at	1.44143	1.11723
								1555561_a_at	1.44093	1.45082
								228225_at	1.44038	4.91019
								201557_at	1.44023	0.261716
								207834_at	1.44005	0
								231958_at	1.43959	3.7172
								238221_at	1.43953	0.54423
								210230_at	1.43834	4.91019
								235739_at	1.43701	1.97464
								203819_s_at	1.43692	1.45082
								209574_s_at	1.43647	0
								1568779_a_at	1.43591	1.11723
								213421_x_at	1.43574	0
								205245_at	1.43502	0
								209502_s_at	1.43451	0
								203475_at	1.4337	0
								229170_s_at	1.43342	0
								230662_at	1.43333	0.432519
								202401_s_at	1.43209	0
								209318_x_at	1.43206	1.45082
								217026_at	1.43197	0.261716
								219708_at	1.43141	2.67898
								220912_at	1.42995	0.54423
								205580_s_at	1.42916	3.7172
								209195_s_at	1.42887	0
								227425_at	1.42869	1.11723
								1568126_at	1.42867	1.45082
								201414_s_at	1.4284	0.54423
								221868_at	1.42808	0
								202663_at	1.42733	3.7172
								236512_at	1.4255	2.67898
								204902_s_at	1.42527	1.45082
								236111_at	1.42453	1.45082
								231059_x_at	1.42452	3.7172
								233463_at	1.42424	1.97464
								228363_at	1.42415	3.7172
								211532_x_at	1.42378	4.91019
								213137_s_at	1.42314	3.7172
								228052_x_at	1.42313	0
								227690_at	1.42269	1.45082
								203754_s_at	1.42244	0
								40273_at	1.42213	0
								235211_at	1.42137	1.45082
								214578_s_at	1.42126	4.91019
								1566966_at	1.41962	1.11723
								226903_s_at	1.41919	0
								221791_s_at	1.41912	1.45082
								222444_at	1.41909	0.54423
								201654_s_at	1.41904	2.67898
								203318_s_at	1.419	0
								217428_s_at	1.41869	3.7172
								217994_x_at	1.41851	2.67898
								37986_at	1.41786	2.67898
								202784_s_at	1.41784	0
								213271_s_at	1.41744	0.432519
								208981_at	1.41732	1.45082
								209534_x_at	1.4173	0
								201856_s_at	1.41729	1.11723
								230900_at	1.41607	0.432519
								221125_s_at	1.41466	1.97464
								209157_at	1.41438	0
								239896_at	1.41385	4.91019
								207794_at	1.41297	2.67898
								212185_x_at	1.4129	0.755319
								201563_at	1.41282	0.755319
								1555703_at	1.41278	0.432519
								229001_at	1.41265	0
								214438_at	1.41239	0
								224792_at	1.41155	0.54423
								209862_s_at	1.4103	1.97464
								212954_at	1.40964	0
								35820_at	1.40958	2.67898
								217479_at	1.40909	3.7172
								206107_at	1.40866	1.11723
								228822_s_at	1.40806	0.54423
								235454_at	1.40798	4.91019
								220704_at	1.40782	3.7172
								225616_at	1.40766	0
								225797_at	1.40702	4.91019
								218709_s_at	1.40684	4.91019
								218539_at	1.40667	1.11723
								223202_s_at	1.40629	2.67898
								219408_at	1.40618	1.45082
								212541_at	1.40582	0.54423
								227921_at	1.40521	0
								1553764_a_at	1.4043	0
								1569743_at	1.40417	2.67898
								209068_at	1.40401	0
								228312_at	1.40372	0.755319
								235843_at	1.40294	1.97464
								227777_at	1.40247	2.67898
								211924_s_at	1.40225	1.11723
								212665_at	1.40139	0
								212233_at	1.4012	0.261716
								229830_at	1.40102	1.11723
								225352_at	1.40098	0
								221838_at	1.40076	0
								209211_at	1.40027	1.11723
								201665_x_at	1.40019	0
								1570653_at	1.3994	1.97464
								219247_s_at	1.39893	3.7172
								201857_at	1.3987	0.432519
								218690_at	1.39837	3.7172
								226827_at	1.39797	1.45082
								227854_at	1.39767	0
								235896_s_at	1.39655	4.91019
								1558009_at	1.39602	3.7172
								227604_at	1.39576	1.11723
								1558689_a_at	1.39549	0.54423
								225699_at	1.39528	1.97464
								219280_at	1.39467	1.97464
								201147_s_at	1.39442	1.11723
								233415_at	1.39432	3.7172
								212609_s_at	1.39414	1.97464
								203388_at	1.39379	1.97464
								40640_at	1.39356	0.755319
								222076_at	1.39329	0.54423
								229365_at	1.39258	0.755319
								210617_at	1.39216	2.67898
								241455_at	1.39211	1.97464
								219031_s_at	1.39179	4.91019
								238692_at	1.39133	0.261716
								226982_at	1.39034	0
								206279_at	1.39002	0.54423
								225367_at	1.39002	0
								222215_at	1.38999	0.755319
								223736_at	1.38966	0
								230068_s_at	1.38934	1.97464
								216653_at	1.38903	3.7172
								221122_at	1.38896	4.91019
								1555723_at	1.38775	3.7172
								230874_at	1.38775	1.97464
								228662_at	1.3876	4.91019
								223497_at	1.38744	3.7172
								235469_at	1.38735	2.67898
								232810_at	1.38717	0.755319
								227842_at	1.38651	0
								207732_s_at	1.38651	4.91019
								1556308_at	1.38645	0
								227624_at	1.38631	0.755319
								226418_at	1.38599	0.755319
								227413_at	1.38582	4.91019
								201639_s_at	1.38377	1.11723
								210929_s_at	1.38375	3.7172
								232067_at	1.38352	0.755319
								221708_s_at	1.3832	1.11723
								55081_at	1.3831	0.755319
								204113_at	1.38243	0
								236762_at	1.38214	4.91019
								205505_at	1.38198	0
								226651_at	1.38163	3.7172
								1553239_at	1.38061	2.67898
								1563461_at	1.37977	4.91019
								227195_at	1.3783	0.54423
								205777_at	1.37815	0
								204438_at	1.37732	2.67898
								226081_at	1.3772	3.7172
								203497_at	1.37707	0.54423
								223301_s_at	1.37688	0
								225365_at	1.37642	1.97464
								231872_at	1.37531	3.7172
								229449_at	1.3751	1.45082
								214245_at	1.37479	1.45082
								224831_at	1.37453	0
								225184_at	1.37425	3.7172
								201653_at	1.37402	0.54423
								219132_at	1.37386	0
								219696_at	1.37381	1.97464
								223391_at	1.37343	2.67898
								244332_at	1.37335	4.91019
								203641_s_at	1.37319	1.97464
								219830_at	1.37317	3.7172
								206490_at	1.37305	0.261716
								203321_s_at	1.37254	0.54423
								234983_at	1.37226	3.7172
								203474_at	1.37177	2.67898
								214317_x_at	1.37166	2.67898
								221771_s_at	1.37151	1.97464
								206492_at	1.3711	2.67898
								236204_at	1.36956	0
								209649_at	1.36951	0
								236334_at	1.36948	1.97464
								1558142_at	1.36917	0
								208767_s_at	1.36873	1.11723
								218350_s_at	1.3685	0
								204466_s_at	1.36817	1.11723
								242655_at	1.36814	1.97464
								228760_at	1.36802	1.45082
								201115_at	1.36738	1.11723
								34031_i_at	1.36669	0.261716
								224995_at	1.36561	0.54423
								220927_s_at	1.36539	0.54423
								209079_x_at	1.36501	0.54423
								229442_at	1.3643	1.11723
								1552975_x_at	1.36422	3.7172
								205617_at	1.3641	0
								220509_at	1.36382	1.45082
								222869_s_at	1.36377	3.7172
								213049_at	1.36296	2.67898
								209161_at	1.3624	1.11723
								227778_at	1.36225	1.11723
								222376_at	1.36145	3.7172
								218717_s_at	1.36108	1.45082
								207679_at	1.36033	1.97464
								239420_at	1.36024	3.7172
								239244_at	1.36003	2.67898
								236979_at	1.35996	1.97464
								202818_s_at	1.35954	1.97464
								208979_at	1.35954	0.54423
								219759_at	1.35953	4.91019
								235175_at	1.3587	4.91019
								221812_at	1.35834	1.97464
								1558348_at	1.35831	2.67898
								205148_s_at	1.35826	2.67898
								226776_at	1.35818	0.54423
								218378_s_at	1.35797	1.11723
								209555_s_at	1.35796	0.54423
								213425_at	1.35781	2.67898
								201809_s_at	1.35764	0
								224011_at	1.35744	0.755319
								209558_s_at	1.35719	1.11723
								34689_at	1.35713	3.7172
								218676_s_at	1.35669	4.91019
								212370_x_at	1.35668	0
								232759_at	1.3558	1.11723
								230795_at	1.35537	0.261716
								223421_at	1.35446	3.7172
								1555856_s_at	1.35423	3.7172
								222868_s_at	1.35422	1.11723
								227566_at	1.35347	2.67898
								218948_at	1.35275	0.432519
								233274_at	1.35266	3.7172
								202419_at	1.35238	1.97464
								49051_g_at	1.35232	1.11723
								208076_at	1.35147	1.11723
								227582_at	1.35092	0
								212949_at	1.35079	3.7172
								221029_s_at	1.35038	2.67898
								223590_at	1.34998	0.54423
								227066_at	1.34888	0.755319
								211746_x_at	1.3487	0.755319
								218837_s_at	1.34869	0
								221539_at	1.34837	0.54423
								243004_at	1.34829	0.755319
								225729_at	1.34787	1.97464
								214434_at	1.34787	2.67898
								221883_at	1.34756	3.7172
								1561537_at	1.34702	0.432519
								201603_at	1.34673	2.67898
								238034_at	1.34626	4.91019
								226031_at	1.34618	0.54423
								212656_at	1.34485	1.45082
								200883_at	1.34478	0.54423
								228107_at	1.34475	2.67898
								227311_at	1.34466	4.91019
								1559929_at	1.34455	1.45082
								213539_at	1.34419	3.7172
								34858_at	1.34389	1.45082
								224771_at	1.34356	0.54423
								212605_s_at	1.34321	0.432519
								239841_at	1.34304	0
								208964_s_at	1.34282	0.755319
								241379_at	1.34269	0.755319
								231989_s_at	1.34262	2.67898
								232247_at	1.34234	4.91019
								221016_s_at	1.34224	1.97464
								225122_at	1.34169	0.54423
								219089_s_at	1.34144	0.261716
								202447_at	1.34095	0.432519
								53968_at	1.34069	0
								201908_at	1.34065	1.45082
								206234_s_at	1.34056	0.54423
								202662_s_at	1.3402	0
								235422_at	1.34005	3.7172
								209541_at	1.33984	0.54423
								201774_s_at	1.33961	0
								210517_s_at	1.33931	0.755319
								201161_s_at	1.33926	0
								228696_at	1.33859	0
								201114_x_at	1.33819	1.97464
								214773_x_at	1.33763	2.67898
								223017_at	1.33742	4.91019
								201903_at	1.33736	0
								219047_s_at	1.33662	1.11723
								222754_at	1.33649	1.45082
								202814_s_at	1.33638	1.45082
								239217_x_at	1.33632	1.11723
								227605_at	1.33604	0
								212940_at	1.33539	2.67898
								240111_at	1.33527	3.7172
								1566535_at	1.33522	4.91019
								204150_at	1.33519	2.67898
								225829_at	1.33508	4.91019
								38487_at	1.33473	0
								227233_at	1.33454	0.54423
								200785_s_at	1.33377	0
								236260_at	1.33327	1.11723
								202532_s_at	1.33308	1.11723
								1552705_at	1.33261	0
								230161_at	1.33253	0.261716
								228337_at	1.33229	1.11723
								239680_at	1.33117	0
								235260_s_at	1.33099	0.432519
								216941_s_at	1.33096	4.91019
								218082_s_at	1.33083	4.91019
								206700_s_at	1.32979	1.11723
								223589_at	1.32929	4.91019
								224893_at	1.32848	0.54423
								235856_at	1.32844	1.97464
								225873_at	1.32804	1.45082
								215513_at	1.32791	3.7172
								207944_at	1.3279	0.755319
								209804_at	1.3274	1.45082
								202343_x_at	1.32621	0
								218587_s_at	1.32531	1.11723
								202955_s_at	1.32519	4.91019
								201286_at	1.32516	0
								204361_s_at	1.32501	4.91019
								203721_s_at	1.32475	0.432519
								224950_at	1.32456	0.755319
								227095_at	1.32437	4.91019
								224770_s_at	1.3241	0
								209154_at	1.3237	2.67898
								226639_at	1.32325	1.11723
								209745_at	1.32309	1.97464
								201558_at	1.32303	0.54423
								222998_at	1.32225	0.54423
								223752_at	1.32223	1.45082
								1563455_at	1.32208	1.45082
								209371_s_at	1.32172	1.11723
								209727_at	1.32119	1.97464
								228137_s_at	1.32096	3.7172
								201492_s_at	1.3207	0.755319
								221042_s_at	1.32039	2.67898
								220025_at	1.31947	3.7172
								212933_x_at	1.31915	1.11723
								206329_at	1.31909	1.11723
								219272_at	1.31854	3.7172
								1552794_a_at	1.31793	4.91019
								220908_at	1.31749	4.91019
								48612_at	1.31743	1.97464
								221777_at	1.31655	3.7172
								204462_s_at	1.31649	4.91019
								218854_at	1.31624	4.91019
								44696_at	1.31596	0
								218823_s_at	1.31576	1.45082
								210240_s_at	1.31531	2.67898
								238760_at	1.31499	1.97464
								212644_s_at	1.31362	4.91019
								231840_x_at	1.31355	3.7172
								200670_at	1.3131	4.91019
								201506_at	1.31268	2.67898
								225301_s_at	1.31236	0.54423
								201160_s_at	1.31219	0.755319
								31846_at	1.31217	1.11723
								223073_at	1.31195	0.432519
								228755_at	1.31118	4.91019
								226835_s_at	1.31043	4.91019
								229698_at	1.30907	0
								217223_s_at	1.3089	0.432519
								219447_s_at	1.30839	2.67898
								209069_s_at	1.30824	3.7172
								201773_at	1.30764	0.755319
								202738_s_at	1.30762	0.261716
								225055_at	1.30759	1.97464
								212948_at	1.30723	3.7172
								38043_at	1.3066	1.45082
								212134_at	1.30613	0.755319
								214308_s_at	1.30593	4.91019
								205591_at	1.30537	0.54423
								240095_at	1.30532	2.67898
								229488_at	1.30479	4.91019
								233544_at	1.30467	2.67898
								205843_x_at	1.30355	1.97464
								203063_at	1.30314	0.54423
								201466_s_at	1.3028	1.45082
								221843_s_at	1.30273	1.11723
								242886_at	1.30203	3.7172
								208657_s_at	1.302	4.91019
								229781_at	1.30141	4.91019
								232582_at	1.30135	0.54423
								212334_at	1.30126	0.755319
								233661_at	1.30096	2.67898
								203027_s_at	1.3003	1.97464
								202745_at	1.3002	2.67898
								209385_s_at	1.30011	1.97464
								242518_at	1.29995	1.11723
								240770_at	1.29989	2.67898
								208204_s_at	1.29988	1.97464
								213426_s_at	1.29928	0
								236399_at	1.2989	2.67898
								216031_x_at	1.29887	1.45082
								219211_at	1.29747	0.755319
								217567_at	1.29729	3.7172
								225802_at	1.29703	0
								225999_at	1.2967	2.67898
								219030_at	1.29659	4.91019
								238023_at	1.29612	0.54423
								242403_at	1.2958	3.7172
								214000_s_at	1.29539	1.97464
								235758_at	1.29527	3.7172
								233587_s_at	1.29523	0
								235129_at	1.29514	1.97464
								225306_s_at	1.29496	1.11723
								1552698_at	1.29494	0
								204478_s_at	1.29494	4.91019
								236122_at	1.29488	1.97464
								239387_at	1.2942	0.755319
								219429_at	1.2938	1.11723
								222883_at	1.29356	4.91019
								223300_s_at	1.29354	2.67898
								241815_at	1.29322	3.7172
								212570_at	1.29223	1.97464
								240133_x_at	1.29211	0.54423
								212530_at	1.29205	1.97464
								231895_at	1.29155	0.54423
								218471_s_at	1.29137	1.97464
								204350_s_at	1.29092	4.91019
								214106_s_at	1.2908	3.7172
								221591_s_at	1.29027	0
								206479_at	1.28863	1.97464
								225874_at	1.2885	0
								220468_at	1.28821	1.11723
								228817_at	1.28757	1.11723
								229729_at	1.28734	0.755319
								205728_at	1.287	0
								210828_s_at	1.2869	1.97464
								202271_at	1.28678	0
								210181_s_at	1.28672	2.67898
								207317_s_at	1.2859	1.45082
								206199_at	1.28499	1.45082
								212411_at	1.28434	4.91019
								208980_s_at	1.28366	1.11723
								201305_x_at	1.28298	0.261716
								208997_s_at	1.28246	1.97464
								213291_s_at	1.2823	1.45082
								235338_s_at	1.28175	0
								1552320_a_at	1.28146	2.67898
								222579_at	1.28124	0.261716
								220996_s_at	1.28105	3.7172
								225590_at	1.28081	0.755319
								203137_at	1.28072	2.67898
								201808_s_at	1.28051	0.755319
								214117_s_at	1.28027	0.432519
								223312_at	1.28022	3.7172
								226634_at	1.27965	2.67898
								218803_at	1.27954	1.97464
								224820_at	1.27906	4.91019
								200914_x_at	1.27894	0.432519
								226831_at	1.27885	0
								1558739_at	1.27861	2.67898
								210111_s_at	1.27792	1.97464
								206598_at	1.27782	4.91019
								239259_at	1.27747	1.97464
								218729_at	1.27725	3.7172
								212108_at	1.27694	1.11723
								212133_at	1.27683	1.45082
								206853_s_at	1.27656	1.97464
								228563_at	1.27643	2.67898
								203791_at	1.27623	0
								212384_at	1.27596	3.7172
								220970_s_at	1.2758	1.45082
								225774_at	1.27566	4.91019
								230252_at	1.27561	1.97464
								236052_at	1.27439	1.97464
								204646_at	1.27379	4.91019
								215031_x_at	1.2732	3.7172
								204511_at	1.27265	2.67898
								224389_s_at	1.27218	2.67898
								213436_at	1.27213	3.7172
								209162_s_at	1.27207	2.67898
								218427_at	1.27133	0.54423
								239632_at	1.27108	4.91019
								203235_at	1.27019	1.11723
								209280_at	1.26987	4.91019
								212951_at	1.26939	3.7172
								201038_s_at	1.26918	0
								200009_at	1.26914	4.91019
								204832_s_at	1.26896	0
								202956_at	1.26799	1.11723
								228751_at	1.26742	3.7172
								229871_at	1.26729	1.97464
								38269_at	1.26708	0.54423
								233001_at	1.26606	4.91019
								227106_at	1.26523	0.261716
								243305_at	1.26518	4.91019
								209116_x_at	1.26495	3.7172
								220145_at	1.26487	0.432519
								230725_at	1.26381	0
								213073_at	1.2638	1.11723
								209367_at	1.26346	1.45082
								203722_at	1.26328	1.97464
								237775_x_at	1.26268	4.91019
								229952_at	1.26226	4.91019
								241891_at	1.26212	0.755319
								217380_s_at	1.26211	0.261716
								201576_s_at	1.26211	2.67898
								219470_x_at	1.26146	2.67898
								202476_s_at	1.26135	0.755319
								1568704_a_at	1.26125	3.7172
								217961_at	1.26123	1.45082
								223434_at	1.26063	0.432519
								223462_at	1.26053	3.7172
								214236_at	1.25987	0
								232298_at	1.25956	4.91019
								201688_s_at	1.25924	4.91019
								223231_at	1.25904	0.261716
								202757_at	1.25801	0
								231172_at	1.25797	1.11723
								233292_s_at	1.25767	4.91019
								213567_at	1.25748	3.7172
								238766_at	1.25745	0.755319
								229344_x_at	1.2574	4.91019
								241433_at	1.25678	4.91019
								213618_at	1.25671	2.67898
								1558877_at	1.25648	4.91019
								211831_s_at	1.25638	3.7172
								212550_at	1.25632	4.91019
								231885_at	1.25629	2.67898
								219062_s_at	1.25617	0
								217895_at	1.25601	1.97464
								201213_at	1.25599	0.261716
								224483_s_at	1.2559	1.97464
								226054_at	1.25574	1.11723
								52731_at	1.25553	2.67898
								206568_at	1.25532	1.11723
								218663_at	1.25452	0.54423
								201845_s_at	1.25447	0
								224346_at	1.25419	2.67898
								239240_at	1.25415	1.45082
								225776_at	1.25396	2.67898
								226568_at	1.25364	2.67898
								224576_at	1.25355	4.91019
								227327_at	1.25318	0
								235455_at	1.25311	2.67898
								214582_at	1.25285	0.755319
								203453_at	1.25273	2.67898
								232192_at	1.2527	1.11723
								228768_at	1.25263	4.91019
								219181_at	1.25233	1.45082
								213549_at	1.25225	0.261716
								212536_at	1.25214	0.54423
								40850_at	1.25147	2.67898
								205465_x_at	1.25139	4.91019
								209491_s_at	1.25124	4.91019
								212296_at	1.25055	0
								218919_at	1.25052	3.7172
								1555883_s_at	1.24993	1.97464
								222144_at	1.2498	3.7172
								213485_s_at	1.2496	3.7172
								225091_at	1.24954	0.755319
								230208_at	1.2495	1.97464
								226242_at	1.24923	1.97464
								228370_at	1.24911	1.97464
								205444_at	1.24892	3.7172
								204565_at	1.24887	1.11723
								224722_at	1.24882	1.11723
								229733_s_at	1.24882	0
								235941_s_at	1.24837	1.97464
								222414_at	1.24802	1.11723
								225093_at	1.2479	0.261716
								235487_at	1.24775	0
								200616_s_at	1.24745	0.261716
								209164_s_at	1.24696	1.45082
								1569476_at	1.24682	1.11723
								200598_s_at	1.24656	0.54423
								41553_at	1.24623	4.91019
								1558173_a_at	1.24605	4.91019
								217977_at	1.24588	1.97464
								201436_at	1.2457	0.54423
								1569864_at	1.24556	0
								225229_at	1.24541	0.755319
								1557049_at	1.24539	4.91019
								224772_at	1.24429	1.45082
								239067_s_at	1.24407	0
								222429_at	1.24332	1.97464
								214888_at	1.24291	2.67898
								219566_at	1.24257	4.91019
								215028_at	1.24227	0.261716
								221014_s_at	1.24184	0.261716
								54970_at	1.24101	3.7172
								202931_x_at	1.24101	4.91019
								228254_at	1.24096	0.54423
								219988_s_at	1.24084	1.45082
								228191_at	1.24078	2.67898
								228872_at	1.24071	2.67898
								226671_at	1.24048	0
								202090_s_at	1.24048	0.432519
								230910_s_at	1.23987	2.67898
								227996_at	1.23982	1.97464
								201698_s_at	1.23972	3.7172
								201067_at	1.23868	1.97464
								210214_s_at	1.23838	0.54423
								227972_at	1.23836	4.91019
								225171_at	1.23831	2.67898
								207543_s_at	1.23796	0.432519
								212095_s_at	1.23763	0
								228616_at	1.2376	1.97464
								219241_x_at	1.23753	1.45082
								211961_s_at	1.23743	1.11723
								201851_at	1.23733	0.755319
								203144_s_at	1.23722	3.7172
								229994_at	1.2372	0
								220966_x_at	1.23702	1.11723
								201667_at	1.23672	4.91019
								1552414_at	1.23671	1.97464
								1554192_s_at	1.23666	4.91019
								238852_at	1.23451	1.45082
								201904_s_at	1.23437	1.97464
								241924_at	1.23427	1.11723
								238572_at	1.23427	0.261716
								224335_s_at	1.23422	4.91019
								203834_s_at	1.23347	4.91019
								226863_at	1.23319	4.91019
								225166_at	1.23292	4.91019
								201938_at	1.23275	0
								1569107_s_at	1.23251	1.11723
								224927_at	1.2318	0
								201775_s_at	1.23157	0
								204516_at	1.23151	3.7172
								202456_s_at	1.23148	2.67898
								218544_s_at	1.23142	2.67898
								229088_at	1.23118	2.67898
								201978_s_at	1.23112	0.432519
								209293_x_at	1.23109	4.91019
								228982_s_at	1.23073	1.45082
								221083_at	1.23002	0
								202792_s_at	1.22989	0.432519
								221863_at	1.22944	1.97464
								226539_s_at	1.22943	4.91019
								226692_at	1.22927	0.432519
								204564_at	1.22915	0.54423
								238866_at	1.22909	4.91019
								202096_s_at	1.22901	0
								203210_s_at	1.22857	4.91019
								209096_at	1.22837	2.67898
								228091_at	1.22771	0.755319
								213712_at	1.22723	0.755319
								200735_x_at	1.22638	0.54423
								229838_at	1.22629	2.67898
								204234_s_at	1.22602	4.91019
								203506_s_at	1.22593	4.91019
								211374_x_at	1.22515	1.11723
								219159_s_at	1.2248	4.91019
								207545_s_at	1.22359	4.91019
								1554122_a_at	1.22248	1.45082
								208105_at	1.22239	3.7172
								217873_at	1.22221	4.91019
								225281_at	1.22196	0.755319
								200626_s_at	1.22094	4.91019
								202098_s_at	1.2203	0
								235191_at	1.21988	3.7172
								204637_at	1.21982	3.7172
								223206_s_at	1.21953	0.54423
								224745_x_at	1.21901	1.97464
								224434_s_at	1.21885	0
								206754_s_at	1.21877	1.11723
								219774_at	1.21834	1.45082
								235552_at	1.21784	4.91019
								201310_s_at	1.21775	2.67898
								229230_at	1.2169	4.91019
								203562_at	1.21621	2.67898
								212372_at	1.21615	2.67898
								213059_at	1.21583	0
								1556030_at	1.21563	1.97464
								218654_s_at	1.21559	0
								202758_s_at	1.21504	3.7172
								229813_x_at	1.21453	4.91019
								203363_s_at	1.21424	3.7172
								201570_at	1.21402	0.755319
								1556029_s_at	1.21395	2.67898
								225040_s_at	1.21377	3.7172
								228797_at	1.21343	1.97464
								203284_s_at	1.21307	1.97464
								223690_at	1.21239	3.7172
								204299_at	1.21238	4.91019
								201874_at	1.21229	0.54423
								226403_at	1.21226	4.91019
								1560153_at	1.21162	1.45082
								1555497_a_at	1.21158	4.91019
								202367_at	1.21128	3.7172
								205078_at	1.21111	1.45082
								208577_at	1.21094	1.97464
								207561_s_at	1.21069	2.67898
								226607_at	1.21062	4.91019
								219442_at	1.21054	1.97464
								211790_s_at	1.21035	2.67898
								212811_x_at	1.20981	2.67898
								208860_s_at	1.20963	1.97464
								222289_at	1.20956	4.91019
								208834_x_at	1.20935	0
								213372_at	1.20901	0.755319
								202250_s_at	1.20879	0
								208382_s_at	1.20875	1.45082
								200707_at	1.20859	0
								212798_s_at	1.20782	1.97464
								212521_s_at	1.20752	0.432519
								227577_at	1.20698	4.91019
								210102_at	1.20652	4.91019
								200945_s_at	1.20649	0
								217352_at	1.20646	0.755319
								244050_at	1.20618	0.432519
								203166_at	1.20581	3.7172
								232240_at	1.20577	3.7172
								207179_at	1.20572	0
								213060_s_at	1.20571	0.432519
								231944_at	1.20528	0.755319
								218397_at	1.20503	1.97464
								207266_x_at	1.20502	2.67898
								202017_at	1.205	1.11723
								235251_at	1.20433	1.11723
								203030_s_at	1.2043	4.91019
								235347_at	1.20404	3.7172
								218071_s_at	1.20379	3.7172
								216971_s_at	1.20362	1.97464
								219123_at	1.2035	4.91019
								202424_at	1.20296	1.97464
								59999_at	1.20264	2.67898
								242598_at	1.20243	1.11723
								201668_x_at	1.20234	0.755319
								219697_at	1.20129	4.91019
								225788_at	1.20105	0.54423
								200825_s_at	1.20094	4.91019
								205753_at	1.20066	0
								203978_at	1.20015	0.54423
								203958_s_at	1.19998	1.97464
								200743_s_at	1.19987	4.91019
								201126_s_at	1.1998	1.97464
								202530_at	1.19977	3.7172
								224414_s_at	1.19904	1.97464
								226020_s_at	1.19819	3.7172
								239962_at	1.1981	4.91019
								222671_s_at	1.19791	4.91019
								1557366_at	1.19781	1.97464
								201742_x_at	1.19775	4.91019
								49077_at	1.19764	3.7172
								218246_at	1.19758	4.91019
								203042_at	1.19755	3.7172
								202744_at	1.19691	4.91019
								225354_s_at	1.19658	1.45082
								226274_at	1.19651	3.7172
								211238_at	1.19649	1.11723
								225503_at	1.19619	3.7172
								210135_s_at	1.19606	0.432519
								214433_s_at	1.19598	0.261716
								225026_at	1.19575	3.7172
								219936_s_at	1.19506	1.45082
								209816_at	1.19395	1.97464
								229216_s_at	1.19384	0.54423
								204132_s_at	1.19368	3.7172
								209815_at	1.19344	0
								229416_at	1.19327	3.7172
								204777_s_at	1.19322	4.91019
								225215_s_at	1.19209	2.67898
								218093_s_at	1.19201	0
								224683_at	1.19149	0.755319
								217754_at	1.19134	1.97464
								226245_at	1.19134	2.67898
								207014_at	1.19114	1.97464
								201116_s_at	1.1903	1.97464
								243090_at	1.19016	3.7172
								205160_at	1.18957	3.7172
								222985_at	1.18948	2.67898
								226945_at	1.18881	1.97464
								202381_at	1.18795	1.11723
								202719_s_at	1.18789	3.7172
								200919_at	1.18745	4.91019
								221915_s_at	1.18607	1.45082
								242302_at	1.18536	1.97464
								226713_at	1.1853	0.261716
								225947_at	1.18462	2.67898
								35617_at	1.18462	4.91019
								204115_at	1.18453	1.45082
								204757_s_at	1.18451	1.97464
								235304_at	1.1842	2.67898
								226011_at	1.18355	2.67898
								201772_at	1.18321	0.54423
								208656_s_at	1.18246	4.91019
								208866_at	1.18241	4.91019
								226739_at	1.1824	2.67898
								226150_at	1.18188	0.261716
								220701_at	1.1814	3.7172
								208787_at	1.18053	4.91019
								235031_at	1.18019	1.11723
								213519_s_at	1.18017	3.7172
								218392_x_at	1.17933	0.755319
								204572_s_at	1.17858	3.7172
								217490_at	1.17848	0
								208700_s_at	1.1781	0.54423
								212355_at	1.17711	2.67898
								227104_x_at	1.17646	2.67898
								213912_at	1.17538	3.7172
								213435_at	1.17536	0
								1558168_at	1.17514	4.91019
								209305_s_at	1.17462	2.67898
								221201_s_at	1.17415	3.7172
								200786_at	1.17415	2.67898
								233562_at	1.17368	1.97464
								213331_s_at	1.17366	4.91019
								225667_s_at	1.17312	1.97464
								212519_at	1.17305	4.91019
								208921_s_at	1.17247	2.67898
								1555503_a_at	1.17219	2.67898
								212055_at	1.17219	4.91019
								209522_s_at	1.17205	1.97464
								212269_s_at	1.17194	0.432519
								1569624_at	1.17193	4.91019
								203040_s_at	1.17144	1.97464
								57539_at	1.17134	1.97464
								215981_at	1.1712	4.91019
								224645_at	1.17114	1.11723
								226030_at	1.17097	0.755319
								219618_at	1.17084	2.67898
								224796_at	1.17067	1.97464
								203986_at	1.17062	3.7172
								229413_s_at	1.16997	3.7172
								227578_at	1.16956	4.91019
								202162_s_at	1.16936	2.67898
								227339_at	1.16907	3.7172
								226765_at	1.16907	0.755319
								200600_at	1.16906	0.755319
								210567_s_at	1.16847	2.67898
								204038_s_at	1.16799	1.11723
								223035_s_at	1.16777	1.11723
								32042_at	1.16763	0
								218169_at	1.16761	1.97464
								201881_s_at	1.16741	2.67898
								203828_s_at	1.16733	1.45082
								224817_at	1.16713	4.91019
								227943_at	1.16687	1.11723
								201205_at	1.16649	0.755319
								211198_s_at	1.16638	3.7172
								218307_at	1.16633	2.67898
								204051_s_at	1.16605	1.45082
								226438_at	1.16475	1.97464
								202123_s_at	1.16368	0.261716
								209071_s_at	1.1635	0
								203061_s_at	1.16317	3.7172
								213817_at	1.16192	0.261716
								200769_s_at	1.16167	3.7172
								201939_at	1.16151	1.45082
								244728_at	1.16027	4.91019
								202949_s_at	1.16012	0
								224906_at	1.15973	4.91019
								238643_at	1.15951	4.91019
								227932_at	1.15912	1.97464
								1555871_at	1.15813	0.755319
								218026_at	1.15716	2.67898
								201058_s_at	1.15655	1.97464
								229850_at	1.15653	3.7172
								212250_at	1.15652	1.97464
								211254_x_at	1.15612	2.67898
								201216_at	1.15596	1.97464
								1558019_at	1.15587	3.7172
								212119_at	1.15553	2.67898
								209299_x_at	1.15544	4.91019
								222832_s_at	1.15526	0.432519
								236129_at	1.15497	3.7172
								218697_at	1.15369	1.97464
								823_at	1.15313	4.91019
								212097_at	1.1528	3.7172
								214019_at	1.15277	4.91019
								212365_at	1.15276	2.67898
								201194_at	1.15262	3.7172
								224892_at	1.15113	0.54423
								212559_at	1.15113	1.97464
								218222_x_at	1.15072	4.91019
								228541_x_at	1.15064	2.67898
								201245_s_at	1.15056	3.7172
								223149_s_at	1.15041	0.755319
