# Supplementary material for: Molecular Networks of Human Muscle Adaptation to Exercise and Age
Source: PLoS Genet. 2013 Mar 21;9(3):e1003389. doi: 10.1371/journal.pgen.1003389 (PMC3605101; doi:10.1371/journal.pgen.1003389)
Supplement: Dataset S2 — Genes regulated in proportion to lean mass gains in DRET. (XLSX) [file pgen.1003389.s002.xlsx]

## Sheet: Sheet1
Genes which vary with lean mass gain in DRET and the up-stream analysis
Gene Name	Symbol	other	q-value(%)	Symbol		Upstream Regulator	Molecule Type	Predicted Activation State	Bias-corrected z-score	p-value of overlap		Target molecules in dataset
1553570_x_at	1553570_x_at	-3.09671	4.90805	1553570_x_at		MYCN	transcription regulator	Inhibited	-5.832	3.85e-43		ALDOA,EEF1G,EIF3C/EIF3CL,FAU,GAPDH,PSMA7,RPL10,RPL12,RPL13,RPL13A,RPL17,RPL18A,RPL19,RPL21,RPL22,RPL23,RPL23A,RPL24,RPL27,RPL27A,RPL28,RPL29 (includes EG:100039782),RPL30,RPL31,RPL35,RPL35A,RPL37,RPL37A,RPL38 (includes EG:3355144),RPL39 (includes EG:100361661),RPL4,RPL41,RPL6,RPL7,RPL9,RPLP0,RPLP1,RPLP2,RPS13,RPS15,RPS16,RPS17/RPS17L,RPS19,RPS2,RPS20,RPS23,RPS24,RPS26,RPS27,RPS28,RPS3A,RPS4X,RPS6…
1553706_at	1553706_at	-3.02558	4.90805	1553706_at		MYC	transcription regulator	Inhibited	-2.517	5.45e-16		ACTA1,ARF1,CAST,CNBP,CSDA (includes EG:56449),CSDE1,DDX17,DDX3X,DDX5,EIF3G,GAPDH,GDI2,GLG1 (includes EG:20340),GM2A,H3F3A/H3F3B,HIVEP2,HMGN2,HNRNPA1,MYLPF,PFKM,PGK1,RARA,RPL10,RPL13,RPL19,RPL21,RPL22,RPL23,RPL27,RPL32,RPL35,RPL38 (includes EG:3355144),RPL41,RPL6,RPL7,RPL7A,RPLP1,RPS13,RPS15A,RPS16,RPS18,RPS19,RPS23,RPS27,RPS6,SCAMP1,SERINC3,SQRDL,SUMO2,TPP2,YME1L1
1559966_a_at	1559966_a_at	3.72716	6.15319	1559966_a_at		5-fluorouracil	chemical drug	Activated	2.528	1.46e-25		ALDOA,BTF3,CSDA (includes EG:56449),EEF1G,EIF1,EIF3C/EIF3CL,EIF3G,GAPDH,HNRNPA1,KARS,OAZ1 (includes EG:18245),PGK1,PSMA7,RPL10,RPL10A,RPL15,RPL19,RPL21,RPL23,RPL24,RPL27A,RPL30,RPL31,RPL35,RPL35A,RPL37,RPL38 (includes EG:3355144),RPL6,RPL7,RPL7A,RPS13,RPS15A,RPS16,RPS23,RPS28,RPS29,RPS4X,TCEB2
1562010_x_at	1562010_x_at	-2.97525	6.15319	1562010_x_at		sirolimus (Rapamycin)	chemical drug	Activated	2.759	1.41e-30		ARF1,H3F3A/H3F3B,HMGB1,LEPR,OAZ1 (includes EG:18245),PGK1,PSMD11,RPL10,RPL10A,RPL13A,RPL15,RPL18A,RPL19,RPL21,RPL23,RPL27,RPL27A,RPL29 (includes EG:100039782),RPL30,RPL32,RPL34,RPL35,RPL37,RPL37A,RPL38 (includes EG:3355144),RPL41,RPL7A,RPLP0,RPS10,RPS13,RPS14,RPS15,RPS16,RPS17/RPS17L,RPS18,RPS19,RPS2,RPS21,RPS23,RPS24,RPS26,RPS27,RPS29,RPS3A,RPS4X,RPS6,RPS9,RPSA,SAP18,TPP2,UBA52
1564299_at	1564299_at	-2.89412	6.15319	1564299_at		NFKBIA	other	Activated	3.043	0.0645		DDX3X,GM2A,HMGB1,HNRNPA1,PMEPA1,PPP3CB,RAC1,RPL27A,RPS18,RPS2,RPSA,XRCC5,XRCC6
1564449_at	1564449_at	-3.40875	2.95226	1564449_at
1566868_at	1566868_at	-3.1306	4.90805	1566868_at
1568845_at	1568845_at	-3.59474	1.72111	1568845_at
1570289_at	1570289_at	-3.32203	2.95226	1570289_at
205316_at	205316_at	3.57646	7.45379	205316_at
212498_at	212498_at	-3.45167	2.15712	212498_at
212764_at	212764_at	-3.34782	2.95226	212764_at
216169_at	216169_at	4.05032	4.90805	216169_at
223889_at	223889_at	-3.14148	4.90805	223889_at
224372_at	224372_at	-3.16702	3.69933	224372_at
224597_at	224597_at	-3.56557	2.15712	224597_at
227044_at	227044_at	-3.22059	3.69933	227044_at
227167_s_at	227167_s_at	3.63086	6.15319	227167_s_at
227278_at	227278_at	4.01579	4.90805	227278_at
229858_at	229858_at	-3.7337	1.48881	229858_at
230177_at	230177_at	3.73091	6.15319	230177_at
230466_s_at	230466_s_at	3.8875	4.90805	230466_s_at
230787_at	230787_at	-3.01161	4.90805	230787_at
231310_at	231310_at	-2.89727	6.15319	231310_at
232929_at	232929_at	-3.18616	3.69933	232929_at
233832_at	233832_at	-3.46741	2.15712	233832_at
234009_at	234009_at	-2.99493	6.15319	234009_at
236798_at	236798_at	3.97975	4.90805	236798_at
237645_at	237645_at	-3.60219	1.72111	237645_at
239866_at	239866_at	3.77487	6.15319	239866_at
240669_at	240669_at	-3.61028	1.72111	240669_at
240872_at	240872_at	-2.90424	6.15319	240872_at
241234_at	241234_at	-3.11186	4.90805	241234_at
243383_at	243383_at	-4.35493	0	243383_at
243975_at	243975_at	-3.00094	6.15319	243975_at
244127_at	244127_at	-3.24666	3.69933	244127_at
244282_at	244282_at	-4.37047	0	244282_at
244575_at	244575_at	-3.06822	4.90805	244575_at
244659_at	244659_at	-3.21917	3.69933	244659_at
44669_at	44669_at	3.83726	6.15319	44669_at
221217_s_at	A2BP1	-3.17929	3.69933	A2BP1
208562_s_at	ABCC9	-4.6276	0	ABCC9
203872_at	ACTA1	-3.20816	3.69933	ACTA1
203861_s_at	ACTN2	-3.67257	1.72111	ACTN2
228416_at	ACVR2A	3.36945	9.16911	ACVR2A
215613_at	ADAM12	-2.98073	6.15319	ADAM12
202144_s_at	ADSL	-3.55099	2.15712	ADSL
213592_at	AGTRL1	4.49537	2.15712	AGTRL1
207464_at	AHCYL1	-2.97444	6.15319	AHCYL1
207016_s_at	ALDH1A2	3.78272	6.15319	ALDH1A2
201612_at	ALDH9A1	-3.13679	4.90805	ALDH9A1
214687_x_at	ALDOA	-3.11222	4.90805	ALDOA
200966_x_at	ALDOA	-3.09326	4.90805	AMPD1
206121_at	AMPD1	-3.87978	1.1809	ANKMY2
212798_s_at	ANKMY2	-3.07338	4.90805	ANKRD13C
1554471_a_at	ANKRD13C	-3.3307	2.95226	APOBEC2
206160_at	APOBEC2	-3.33074	2.95226	APOL6
219716_at	APOL6	-3.135	4.90805	ARF1
200065_s_at	ARF1	-3.31812	2.95226	ARPC2
207988_s_at	ARPC2	-4.53942	0	ASMT
208679_s_at	ARPC2	-3.57622	2.15712	ATP11A
206779_s_at	ASMT	-3.20158	3.69933	ATP2A2
230875_s_at	ATP11A	3.41005	9.16911	ATP5G2
212361_s_at	ATP2A2	-2.9657	6.15319	B4GALT6
208764_s_at	ATP5G2	-3.9777	0.742128	BIRC4BP
206233_at	B4GALT6	3.33035	9.16911	BLVRA
228617_at	BIRC4BP	3.34299	9.16911	BMS1L
203773_x_at	BLVRA	-2.99008	6.15319	BNIP2
203082_at	BMS1L	-3.57517	2.15712	BRCA1
209308_s_at	BNIP2	-4.94228	0	BRMS1L
211851_x_at	BRCA1	-2.94605	6.15319	BTF3
226580_at	BRMS1L	-3.42574	2.95226	C10orf104
208517_x_at	BTF3	-4.10951	0.742128	C10orf125
224667_x_at	C10orf104	-3.1581	3.69933	C13orf12
230259_at	C10orf125	-2.88946	6.15319	C14orf120
217769_s_at	C13orf12	-3.19026	3.69933	C14orf166
213794_s_at	C14orf120	-3.98842	0.742128	C14orf32
217768_at	C14orf166	-4.32306	0	C16orf45
212643_at	C14orf32	-2.96349	6.15319	C1orf71
212736_at	C16orf45	-3.27922	3.69933	C20orf111
225551_at	C1orf71	-3.51928	2.15712	C20orf155
221954_at	C20orf111	-4.34045	0	C20orf43
223978_s_at	C20orf155	3.51927	7.45379	C20orf52
233842_x_at	C20orf43	-2.94822	6.15319	C21orf86
224972_at	C20orf52	-4.43683	0	C3orf4
228909_at	C21orf86	-3.14155	4.90805	C5orf19
239146_at	C3orf4	-2.97618	6.15319	C6orf160
205331_s_at	C5orf19	3.59103	7.45379	C6orf192
225155_at	C6orf160	-3.30135	3.69933	C6orf211
226301_at	C6orf192	3.46823	7.45379	C6orf49
218195_at	C6orf211	4.0233	4.90805	CACYBP
218233_s_at	C6orf49	-3.07429	4.90805	CAPN3
201381_x_at	CACYBP	4.0888	4.90805	CAST
210691_s_at	CACYBP	3.53506	7.45379	CBFB
214475_x_at	CAPN3	-3.50746	2.15712	CD24
211890_x_at	CAPN3	-3.49324	2.15712	CD300LG
208908_s_at	CAST	-3.04561	4.90805	CD38
202370_s_at	CBFB	-3.15737	3.69933	CD47
216379_x_at	CD24	-2.89934	6.15319	CD59
1552509_a_at	CD300LG	3.3348	9.16911	CDC42SE1
236191_at	CD38	-3.00861	4.90805	CDK2AP1
213055_at	CD47	-2.95537	6.15319	CENTD3
228748_at	CD59	4.06173	4.90805	CHD2
239023_at	CDC42SE1	-2.91681	6.15319	CHD7
201938_at	CDK2AP1	3.59811	7.45379	CHES1
218950_at	CENTD3	3.6016	7.45379	CIAPIN1
203461_at	CHD2	-3.3128	2.95226	CKM
222755_s_at	CHD7	-3.25264	3.69933	CMYA5
222494_at	CHES1	-3.80797	1.48881	CNOT7
208424_s_at	CIAPIN1	3.33796	9.16911	COPB2
204810_s_at	CKM	-3.39287	2.95226	COX7A1
233520_s_at	CMYA5	-4.1199	0.742128	CPSF2
225053_at	CNOT7	-4.1694	0.742128	CRAT
201098_at	COPB2	3.40231	9.16911	CRBN
204570_at	COX7A1	-3.00249	6.15319	CROP
225994_at	CPSF2	4.14447	4.90805	CRR9
209522_s_at	CRAT	3.79577	6.15319	CSDA
222533_at	CRBN	-2.88844	6.15319	CSDE1
208835_s_at	CROP	-3.20588	3.69933	CSRP3
223020_at	CRR9	3.44291	9.16911	DAK
201161_s_at	CSDA	-3.6956	1.72111	DATF1
222975_s_at	CSDE1	-3.26803	3.69933	DDX1
219939_s_at	CSDE1	-2.9083	6.15319	DDX17
205553_s_at	CSRP3	-3.07631	4.90805	DDX3X
218688_at	DAK	-4.18182	0.742128	DDX5
213213_at	DATF1	3.47905	7.45379	DENND2D
201241_at	DDX1	-3.64153	1.72111	DEPDC1
208718_at	DDX17	-4.63042	0	DHFR
201211_s_at	DDX3X	-3.14672	4.90805	DHX15
225886_at	DDX5	-3.06507	4.90805	DKFZP434B0335
239797_at	DENND2D	-2.97005	6.15319	DKFZP434G1415
220295_x_at	DEPDC1	-3.14396	4.90805	DMRT2
202534_x_at	DHFR	3.79487	6.15319	DNAJC16
202532_s_at	DHFR	3.59418	7.45379	DOCK1
202533_s_at	DHFR	3.47231	7.45379	DR1
201386_s_at	DHX15	-3.02788	4.90805	DRG1
227580_s_at	DKFZP434B0335	3.41842	9.16911	DSCR5
221025_x_at	DKFZP434G1415	-3.18311	3.69933	DSCR8
223986_x_at	DMRT2	3.82199	6.15319	DST
242947_at	DNAJC16	3.82618	6.15319	ECHDC1
234170_at	DOCK1	-3.14416	4.90805	EEF1D
216652_s_at	DR1	4.16558	4.90805	EEF1G
202810_at	DRG1	-3.42471	2.95226	EFNB2
221689_s_at	DSCR5	-4.12917	0.742128	EIF1
241224_x_at	DSCR8	-3.37751	2.95226	EIF3S3
212254_s_at	DST	-3.22137	3.69933	EIF3S4
223087_at	ECHDC1	3.86068	4.90805	EIF3S6IP
203113_s_at	EEF1D	-2.87753	6.15319	EIF3S8
200689_x_at	EEF1G	-5.03739	0	EIF4A2
211345_x_at	EEF1G	-4.77752	0	EIF4B
211927_x_at	EEF1G	-4.29737	0	EIF4G3
202668_at	EFNB2	3.31792	9.16911	ELOF1
212227_x_at	EIF1	-4.00125	0.742128	ENO3
212130_x_at	EIF1	-3.88016	1.1809	EXOC4
202021_x_at	EIF1	-3.79242	1.48881	EXPH5
211956_s_at	EIF1	-3.32328	2.95226	FAM46C
201592_at	EIF3S3	-4.23617	0	FAM53C
208887_at	EIF3S4	-3.67942	1.72111	FAM96A
217719_at	EIF3S6IP	-3.89285	1.1809	FAU
210949_s_at	EIF3S8	-3.16289	3.69933	FBXO28
200647_x_at	EIF3S8	-2.90856	6.15319	FBXO34
200912_s_at	EIF4A2	-3.01928	4.90805	FBXO38
211938_at	EIF4B	-2.98915	6.15319	FCAR
1554309_at	EIF4G3	-2.88558	6.15319	FEM1B
225156_at	ELOF1	-3.03166	4.90805	FH
204483_at	ENO3	-3.69396	1.72111	FHL1
216538_at	EXOC4	-3.15444	3.69933	FLJ13910
214734_at	EXPH5	-3.06901	4.90805	FLJ14668
226811_at	FAM46C	-4.21661	0.742128	FLJ32871
243451_at	FAM53C	-3.61798	1.72111	FLJ45244
224779_s_at	FAM96A	3.39021	9.16911	FLJ46026
200019_s_at	FAU	-4.38473	0	FNBP3
202272_s_at	FBXO28	-3.23702	3.69933	FNDC5
218539_at	FBXO34	-4.9828	0	FOXJ3
221257_x_at	FBXO38	3.55912	7.45379	FOXO3A
211305_x_at	FCAR	-3.09496	4.90805	FUBP1
212367_at	FEM1B	3.85275	4.90805	FXR1
203032_s_at	FH	3.55107	7.45379	G3BP
210298_x_at	FHL1	-3.4829	2.15712	G3BP2
201540_at	FHL1	-3.10096	4.90805	GAPDH
212478_at	FLJ13910	-2.93085	6.15319	GATAD1
215947_s_at	FLJ14668	3.77847	6.15319	GDA
243095_at	FLJ32871	-3.49395	2.15712	GDAP2
229227_at	FLJ45244	-3.23864	3.69933	GDI2
1565905_at	FLJ46026	-3.41963	2.95226	GLG1
233080_s_at	FNBP3	-3.16163	3.69933	GM2A
226096_at	FNDC5	3.43222	9.16911	GNAQ
206015_s_at	FOXJ3	-4.15304	0.742128	GPR89
224891_at	FOXO3A	-2.90004	6.15319	GPR97
214093_s_at	FUBP1	-3.57704	2.15712	GRIN2C
201637_s_at	FXR1	-3.92441	1.1809	GRSF1
201514_s_at	G3BP	-3.71159	1.48881	GSTM3
208840_s_at	G3BP2	-3.09174	4.90805	GTPBP7
213453_x_at	GAPDH	-3.70452	1.48881	GYG
217398_x_at	GAPDH	-3.68331	1.72111	H3F3A /// LOC440926
212581_x_at	GAPDH	-3.44047	2.95226	H3F3B
208503_s_at	GATAD1	-2.87745	6.15319	HBII-276HG
224209_s_at	GDA	-3.86913	1.1809	HIBCH
1554154_at	GDAP2	-3.28206	3.69933	HINT1
200009_at	GDI2	-3.28164	3.69933	HIPK3
207966_s_at	GLG1	-3.37917	2.95226	HIVEP2
215890_at	GM2A	-3.67394	1.72111	HMGB1
224862_at	GNAQ	3.53984	7.45379	HMGN2
220642_x_at	GPR89	-3.1928	3.69933	HNRPA1
220404_at	GPR97	-3.2256	3.69933	HNRPA1 /// LOC284387 /// LOC285984 /// LOC344741 /// LOC388275 /// HNRPA1P4 /// LOC391670 /// LOC402112 /// LOC402562 /// LOC439963 /// LOC440125 /// LOC441507
1569268_at	GRIN2C	-3.00497	4.90805	HNRPH3
215030_at	GRSF1	3.42282	9.16911	HPCL2
202554_s_at	GSTM3	-3.11765	4.90805	HSPC176
212767_at	GTPBP7	-2.91691	6.15319	HTATIP
211275_s_at	GYG	-3.823	1.48881	HTATIP2
213828_x_at	H3F3A /// LOC440926	-3.20478	3.69933	HUWE1
211997_x_at	H3F3B	-3.20348	3.69933	IBRDC2
225547_at	HBII-276HG	-6.63793	0	IFI27
213374_x_at	HIBCH	5.16232	1.1809	IGFBP7
203711_s_at	HIBCH	5.01346	1.48881	IGSF4D
207721_x_at	HINT1	-3.65435	1.72111	ITIH5
208826_x_at	HINT1	-3.45042	2.15712	JMJD2C
226297_at	HIPK3	-3.61476	1.72111	KARS
237396_at	HIPK3	-3.22066	3.69933	KBTBD10
212642_s_at	HIVEP2	-3.00939	4.90805	KCTD12
200680_x_at	HMGB1	-5.51526	0	KCTD3
208668_x_at	HMGN2	-3.10064	4.90805	KCTD9
200016_x_at	HNRPA1	-3.98064	0.742128	KIAA0286
213356_x_at	HNRPA1 /// LOC284387 /// LOC285984 /// LOC344741 /// LOC388275 /// HNRPA1P4 /// LOC391670 /// LOC402112 /// LOC402562 /// LOC439963 /// LOC440125 /// LOC441507	-5.7899	0	KIAA0527
210588_x_at	HNRPH3	-4.64679	0	KIAA0652
210110_x_at	HNRPH3	-4.4773	0	KIAA0934
208990_s_at	HNRPH3	-3.4689	2.15712	KIAA1524
223211_at	HPCL2	-3.56097	2.15712	KIAA1702
218354_at	HSPC176	-3.58378	1.72111	KIAA1912
206689_x_at	HTATIP	-3.49461	2.15712	KIF1B
209448_at	HTATIP2	3.38365	9.16911	KNDC1
207783_x_at	HUWE1	-3.47935	2.15712	KNS2
228153_at	IBRDC2	-2.8935	6.15319	LAPTM4A
202411_at	IFI27	3.68505	6.15319	LARP2
201163_s_at	IGFBP7	3.44578	9.16911	LARP5
235118_at	IGSF4D	4.6599	2.15712	LEPR
1552754_a_at	IGSF4D	3.90616	4.90805	LMAN1
1553243_at	ITIH5	3.97466	4.90805	LOC129285
236732_at	JMJD2C	-2.89207	6.15319	LOC130773 /// LOC401904 /// LOC440027 /// LOC441743 /// LOC441866
200079_s_at	KARS	-4.08695	0.742128	LOC147727
200840_at	KARS	-3.40924	2.95226	LOC201484
222827_s_at	KBTBD10	-3.82808	1.48881	LOC284591
212192_at	KCTD12	4.14615	4.90805	LOC285033
217894_at	KCTD3	4.50928	2.15712	LOC285419
218823_s_at	KCTD9	3.45323	9.16911	LOC389429
212619_at	KIAA0286	-3.03693	4.90805	LOC391833
214954_at	KIAA0527	4.05212	4.90805	LOC391849
203363_s_at	KIAA0652	-2.95083	6.15319	LOC400621
212504_at	KIAA0934	-2.98425	6.15319	LOC401131
231855_at	KIAA1524	-3.02301	4.90805	LOC401152
1556060_a_at	KIAA1702	-4.58358	0	LOC440334
235228_at	KIAA1912	3.34465	9.16911	LOC440462
209234_at	KIF1B	-2.9851	6.15319	LOC441150
233146_at	KNDC1	-2.98302	6.15319	LRRC3B
213656_s_at	KNS2	4.69914	2.15712	LYPLA1
200673_at	LAPTM4A	-2.96142	6.15319	M11S1
226750_at	LARP2	-3.48613	2.15712	M160
208954_s_at	LARP5	-2.91913	6.15319	MAPK1
211355_x_at	LEPR	-3.25635	3.69933	MARK3
224629_at	LMAN1	-2.90919	6.15319	MB
1553955_at	LOC129285	3.30447	9.16911	MBNL1
203012_x_at	LOC130773 /// LOC401904 /// LOC440027 /// LOC441743 /// LOC441866	-3.20781	3.69933	MDM4
235014_at	LOC147727	-3.78303	1.48881	MEF2C
236118_at	LOC201484	-3.14342	4.90805	MGC13017
236624_at	LOC284591	-3.18712	3.69933	MGC14288
235584_at	LOC285033	-2.91998	6.15319	MGC16169
1561096_at	LOC285419	-3.26232	3.69933	MGC29898
238385_at	LOC389429	-2.89495	6.15319	MGC30208
1557816_a_at	LOC391833	-3.10455	4.90805	MGC4308
240457_at	LOC391849	3.38659	9.16911	MICAL2
1556727_at	LOC400621	-3.31686	2.95226	MITF
215625_at	LOC401131	-3.1098	4.90805	MOCOS
224602_at	LOC401152	-3.05581	4.90805	MORF4L1
222170_at	LOC440334	-2.92235	6.15319	MORF4L2
227452_at	LOC440462	-3.34071	2.95226	MPHOSPH9
228458_at	LOC441150	-3.00169	6.15319	MRPL12
229085_at	LRRC3B	-3.87133	1.1809	MRPL50
212449_s_at	LYPLA1	5.49568	1.1809	MRPS27
203007_x_at	LYPLA1	4.47421	2.15712	MTMR4
200723_s_at	M11S1	3.88433	4.90805	MUSK
223655_at	M160	-3.86837	1.1809	MYBPC1
224621_at	MAPK1	-3.07343	4.90805	MYBPC2
202569_s_at	MARK3	4.74075	2.15712	MYH2
204179_at	MB	-3.43623	2.95226	MYL1
201153_s_at	MBNL1	-3.27709	3.69933	MYL2
201152_s_at	MBNL1	-2.94935	6.15319	MYLPF
241876_at	MDM4	-3.3278	2.95226	MYOT
209200_at	MEF2C	-3.26827	3.69933	MYOZ1
235006_at	MGC13017	3.90287	4.90805	MYSM1
225772_s_at	MGC14288	-3.06511	4.90805	MYST3
226126_at	MGC16169	3.33555	9.16911	NAPE-PLD
235260_s_at	MGC29898	-3.36221	2.95226	NARG1
229736_at	MGC30208	3.32059	9.16911	NAT5
224523_s_at	MGC4308	-4.37319	0	NAV3
212473_s_at	MICAL2	-3.22792	3.69933	NBLA03831
206275_s_at	MICAL2	-2.89494	6.15319	NCOA6IP
207233_s_at	MITF	-3.08941	4.90805	NEB
219959_at	MOCOS	-3.81642	1.48881	NEK9
224561_s_at	MORF4L1	-3.86201	1.1809	NEXN
201994_at	MORF4L2	-4.23438	0	NFATC2
206205_at	MPHOSPH9	3.42086	9.16911	NKIRAS2
203931_s_at	MRPL12	3.51678	7.45379	NLE1
225580_at	MRPL50	3.81667	6.15319	NNT
212145_at	MRPS27	3.71003	6.15319	NOL10
214268_s_at	MTMR4	-3.22499	3.69933	NOLC1
207633_s_at	MUSK	-3.17842	3.69933	NSFL1C
214087_s_at	MYBPC1	-3.25034	3.69933	NTAN1
206394_at	MYBPC2	-3.02083	4.90805	NUCKS1
204631_at	MYH2	-3.73603	1.48881	NUFIP2
209888_s_at	MYL1	-3.65136	1.72111	OAZ1
209742_s_at	MYL2	-3.26833	3.69933	OPTN
205163_at	MYLPF	-4.11518	0.742128	P4HA2
219728_at	MYOT	-3.20445	3.69933	PA2G4
219509_at	MYOZ1	-3.54603	2.15712	PAEP
225760_at	MYSM1	3.47718	7.45379	PAFAH1B1
216361_s_at	MYST3	-2.93501	6.15319	PAPD4
226041_at	NAPE-PLD	3.33143	9.16911	PCDH9
226998_at	NARG1	-3.52203	2.15712	PCMT1
223040_at	NAT5	-3.5121	2.15712	PDE4DIP
204823_at	NAV3	-3.01941	4.90805	PDIA6
220606_s_at	NBLA03831	-3.02601	4.90805	PDLIM3
238346_s_at	NCOA6IP	-2.94431	6.15319	PEX14
205054_at	NEB	-3.42254	2.95226	PFDN5
212299_at	NEK9	-3.83407	1.48881	PFKM
1552309_a_at	NEXN	-3.26696	3.69933	PGK1
228442_at	NFATC2	-3.32244	2.95226	PHCA
218240_at	NKIRAS2	3.75971	6.15319	PIAS1
203866_at	NLE1	3.3219	9.16911	PIG-Y
1558801_at	NNT	3.53016	7.45379	PKP3
222684_s_at	NOL10	-3.02421	4.90805	PLA2G12A
211951_at	NOLC1	-2.8829	6.15319	PLEKHF2
232520_s_at	NSFL1C	-3.45304	2.15712	POLR2I
213061_s_at	NTAN1	4.00816	4.90805	POMGNT1
213062_at	NTAN1	3.36492	9.16911	PPFIBP2
217802_s_at	NUCKS1	-3.06974	4.90805	PPM1A
224939_at	NUFIP2	-4.07316	0.742128	PPP3CB
200077_s_at	OAZ1	-3.32492	2.95226	PRICKLE2
202074_s_at	OPTN	-2.98933	6.15319	PRKAA2
1568611_at	P4HA2	4.1043	4.90805	PRKAR1B
214794_at	PA2G4	-3.18779	3.69933	PRKAR2A
229410_at	PAEP	3.30345	9.16911	PRNP
200813_s_at	PAFAH1B1	-2.90031	6.15319	PRPF8
225761_at	PAPD4	3.43409	9.16911	PRPS1
219737_s_at	PCDH9	-3.86186	1.1809	PSMA7
210156_s_at	PCMT1	-3.08437	4.90805	PSMB6
205872_x_at	PDE4DIP	-5.79395	0	PSMC1
212390_at	PDE4DIP	-4.63372	0	PSMC2
211751_at	PDE4DIP	-4.04974	0.742128	PSMD10
216640_s_at	PDIA6	-2.93124	6.15319	PSMD11
209621_s_at	PDLIM3	-4.94371	0	PSMD4
33760_at	PEX14	3.30636	9.16911	QKI
210908_s_at	PFDN5	-4.52173	0	RAB11FIP1
207132_x_at	PFDN5	-4.17753	0.742128	RABL5
210976_s_at	PFKM	-4.09805	0.742128	RAC1
227068_at	PGK1	3.92248	4.90805	RAD23B
231321_s_at	PHCA	-3.38598	2.95226	RANBP5
217862_at	PIAS1	-3.48352	2.15712	RAP2A
224660_at	PIG-Y	-2.89703	6.15319	RARA
209873_s_at	PKP3	-3.37457	2.95226	RASA2
221027_s_at	PLA2G12A	6.00666	0	RASAL2
222699_s_at	PLEKHF2	-3.23203	3.69933	RAVER2
212955_s_at	POLR2I	-4.36208	0	RBM9
217944_at	POMGNT1	3.67034	6.15319	RCBTB1
215959_at	PPFIBP2	-3.46696	2.15712	RCL1
235344_at	PPM1A	-3.18482	3.69933	RDH13
202432_at	PPP3CB	-4.58061	0	RDX
225968_at	PRICKLE2	3.56138	7.45379	RER1
227892_at	PRKAA2	-3.37183	2.95226	RHOA
212559_at	PRKAR1B	-3.10644	4.90805	RIOK3
225011_at	PRKAR2A	3.82133	6.15319	RNF13
215707_s_at	PRNP	-2.98388	6.15319	RNF14
200000_s_at	PRPF8	-2.91205	6.15319	RNF149
209440_at	PRPS1	-2.9284	6.15319	DPCD
201114_x_at	PSMA7	-3.71164	1.48881	RPL10
208827_at	PSMB6	-2.92216	6.15319	RPL10A
204219_s_at	PSMC1	-3.03861	4.90805	RPL12
201067_at	PSMC2	-3.3212	2.95226	RPL13
201068_s_at	PSMC2	-2.89849	6.15319	RPL13 /// LOC388344
1554577_a_at	PSMD10	-2.97215	6.15319	RPL13A
208776_at	PSMD11	-3.05091	4.90805	RPL13A /// LOC283340 /// LOC387930
200882_s_at	PSMD4	-2.93306	6.15319	RPL14
212262_at	QKI	4.0123	4.90805	RPL15
231830_x_at	RAB11FIP1	-3.07153	4.90805	RPL17
225177_at	RAB11FIP1	-2.95358	6.15319	RPL18
222742_s_at	RABL5	-4.19029	0.742128	RPL18A /// LOC390354
208640_at	RAC1	-4.09016	0.742128	RPL19
223598_at	RAD23B	-3.22626	3.69933	RPL21
211955_at	RANBP5	-3.43938	2.95226	RPL22
225585_at	RAP2A	4.0425	4.90805	RPL23
211605_s_at	RARA	-3.26876	3.69933	RPL23A
230669_at	RASA2	-3.09141	4.90805	RPL24
222810_s_at	RASAL2	-3.42827	2.95226	RPL24 /// SLC36A2
231851_at	RAVER2	4.48646	2.15712	RPL27
212104_s_at	RBM9	-3.5112	2.15712	RPL27A
218352_at	RCBTB1	5.23393	1.1809	RPL27A /// LOC389435
218544_s_at	RCL1	-3.29819	3.69933	RPL28
1559190_s_at	RDH13	4.09123	4.90805	RPL29
212397_at	RDX	-3.61969	1.72111	RPL30
202296_s_at	RER1	-3.66688	1.72111	RPL31
241097_at	RHOA	-3.30453	2.95226	RPL32
202129_s_at	RIOK3	-2.97483	6.15319	RPL34 /// LOC342994
201779_s_at	RNF13	-5.71451	0	RPL35
201824_at	RNF14	3.54867	7.45379	RPL35A
243178_at	RNF149	-2.92704	6.15319	RPL36
226009_at	DPCD	-4.5032	0	RPL36AL
200725_x_at	RPL10	-3.81297	1.48881	RPL37
221989_at	RPL10	-2.98614	6.15319	RPL37A
229563_s_at	RPL10A	-5.07538	0	RPL38
200036_s_at	RPL10A	-4.04326	0.742128	RPL39
200088_x_at	RPL12	-6.22866	0	RPL4
214271_x_at	RPL12	-5.75972	0	RPL41
200809_x_at	RPL12	-5.58073	0	RPL6
208929_x_at	RPL13	-4.29701	0	RPL7
212734_x_at	RPL13	-3.81126	1.48881	RPL7A
212933_x_at	RPL13	-3.4422	2.95226	RPL7A /// LOC133748 /// LOC388474
214351_x_at	RPL13 /// LOC388344	-3.23748	3.69933	RPL9
200716_x_at	RPL13A	-4.96462	0	RPLP0
212790_x_at	RPL13A	-4.74375	0	RPLP0 /// RPLP0-like
210646_x_at	RPL13A	-4.38568	0	RPLP1
211942_x_at	RPL13A /// LOC283340 /// LOC387930	-3.56291	2.15712	RPLP2
213588_x_at	RPL14	-3.82423	1.48881	RPS10
221475_s_at	RPL15	-5.69449	0	RPS11
212537_x_at	RPL17	-4.92257	0	RPS13
212270_x_at	RPL17	-4.65818	0	RPS14
200038_s_at	RPL17	-3.33935	2.95226	RPS15
200022_at	RPL18	-2.88682	6.15319	RPS15A
200869_at	RPL18A /// LOC390354	-3.45429	2.15712	RPS16
200029_at	RPL19	-6.80045	0	RPS17
200012_x_at	RPL21	-3.95893	1.1809	RPS18
220960_x_at	RPL22	-5.52034	0	RPS19
221775_x_at	RPL22	-5.01805	0	RPS2
208768_x_at	RPL22	-4.23744	0	RPS20
200888_s_at	RPL23	-3.06053	4.90805	RPS21
208825_x_at	RPL23A	-4.45074	0	RPS23
208834_x_at	RPL23A	-4.34885	0	RPS24
213084_x_at	RPL23A	-4.13469	0.742128	RPS26 /// RPS26L /// LOC440440
200013_at	RPL24	-2.99866	6.15319	RPS27
214143_x_at	RPL24 /// SLC36A2	-5.52301	0	RPS28
200025_s_at	RPL27	-3.74158	1.48881	RPS29
212044_s_at	RPL27A	-3.48289	2.15712	RPS3A
203034_s_at	RPL27A /// LOC389435	-3.30582	2.95226	RPS4X
200003_s_at	RPL28	-4.79372	0	RPS6
213969_x_at	RPL29	-5.23658	0	RPS9
200823_x_at	RPL29	-4.17774	0.742128	RPSA /// LOC388524 /// LOC388654
200062_s_at	RPL30	-4.29553	0	RPUSD4
200963_x_at	RPL31	-4.22897	0	RSBN1
200674_s_at	RPL32	-3.90607	1.1809	RTN1
200026_at	RPL34 /// LOC342994	-4.80778	0	RTN4
200002_at	RPL35	-4.52565	0	SAP18
225190_x_at	RPL35A	-4.31076	0	SAR1B
213687_s_at	RPL35A	-3.3732	2.95226	SCAMP1
219762_s_at	RPL36	-3.11805	4.90805	SCML1
207585_s_at	RPL36AL	-4.2252	0	SCN4B
200092_s_at	RPL37	-4.62241	0	SCYL2
224767_at	RPL37	-3.22357	3.69933	SEC14L3
201429_s_at	RPL37A	-3.43553	2.95226	SELK
202029_x_at	RPL38	-4.21373	0.742128	SEPW1
208695_s_at	RPL39	-3.06366	4.90805	SERPINA10
201154_x_at	RPL4	-4.69437	0	SET
211710_x_at	RPL4	-4.28112	0	SF3B1
201492_s_at	RPL41	-4.14393	0.742128	SF3B2
200034_s_at	RPL6	-3.10767	4.90805	SFRS5
200717_x_at	RPL7	-4.43939	0	SGCB
217740_x_at	RPL7A	-4.02024	0.742128	SGCD
234873_x_at	RPL7A /// LOC133748 /// LOC388474	-3.57126	2.15712	SGCG
200032_s_at	RPL9	-3.74372	1.48881	SH3D19
201033_x_at	RPLP0	-4.53909	0	SH3GLB1
211972_x_at	RPLP0	-4.50848	0	SIRT3
208856_x_at	RPLP0	-4.48669	0	SIRT5
211720_x_at	RPLP0	-4.21903	0.742128	SKIV2L2
214167_s_at	RPLP0 /// RPLP0-like	-4.81315	0	SKP1A
200763_s_at	RPLP1	-4.12297	0.742128	SLC5A1
200909_s_at	RPLP2	-3.58913	1.72111	SLC7A13
211542_x_at	RPS10	-5.53363	0	SLC9A6
200095_x_at	RPS10	-5.29302	0	SLN
200817_x_at	RPS10	-4.90677	0	SMAD2
200031_s_at	RPS11	-3.34339	2.95226	SMBP
200018_at	RPS13	-4.43958	0	SMG1
208645_s_at	RPS14	-4.17821	0.742128	SMS
200819_s_at	RPS15	-4.88152	0	SORT1
200781_s_at	RPS15A	-3.76253	1.48881	SPARC
213890_x_at	RPS16	-4.4391	0	SPCS2
226131_s_at	RPS16	-3.88103	1.1809	SQRDL
201258_at	RPS16	-3.28358	3.69933	SRC
212578_x_at	RPS17	-5.81542	0	SREBF1
201665_x_at	RPS17	-5.28582	0	SRP54
211487_x_at	RPS17	-5.11262	0	ST13
201049_s_at	RPS18	-3.76576	1.48881	ST7OT2
202649_x_at	RPS19	-5.89785	0	STAU
213414_s_at	RPS19	-5.13696	0	SUMO2
203107_x_at	RPS2	-3.45283	2.15712	SYNCRIP
221798_x_at	RPS2	-3.08425	4.90805	TAF7
200949_x_at	RPS20	-4.69563	0	TALDO1
214003_x_at	RPS20	-3.80489	1.48881	TAOK1
200834_s_at	RPS21	-5.46161	0	TAX1BP1
200926_at	RPS23	-3.90631	1.1809	TAX1BP3
200061_s_at	RPS24	-3.42244	2.95226	TBL1XR1
217753_s_at	RPS26 /// RPS26L /// LOC440440	-3.67605	1.72111	TCEB1
200741_s_at	RPS27	-4.10448	0.742128	TCEB2
208904_s_at	RPS28	-3.76536	1.48881	TCF4
201094_at	RPS29	-4.05764	0.742128	TDE1
201257_x_at	RPS3A	-3.93464	1.1809	TEGT
212391_x_at	RPS3A	-3.61332	1.72111	THRAP2
200099_s_at	RPS3A	-3.44997	2.15712	TIA1
213347_x_at	RPS4X	-5.76949	0	TIPARP
200933_x_at	RPS4X	-3.27599	3.69933	TMBIM4
200081_s_at	RPS6	-4.65666	0	TMEM110
209134_s_at	RPS6	-3.11497	4.90805	TMEM14C
217747_s_at	RPS9	-3.72269	1.48881	TMEM32
213801_x_at	RPSA /// LOC388524 /// LOC388654	-3.74284	1.48881	TMEM50B
225398_at	RPUSD4	-3.48596	2.15712	TMEM59
222789_at	RSBN1	-2.88478	6.15319	TMEPAI
210222_s_at	RTN1	3.40058	9.16911	TMOD4
214629_x_at	RTN4	-3.05419	4.90805	TNFRSF17
211509_s_at	RTN4	-2.99646	6.15319	TNNC1
208742_s_at	SAP18	-4.17808	0.742128	TNNI2
1554482_a_at	SAR1B	-3.03448	4.90805	TNNT1
212425_at	SCAMP1	-3.34972	2.95226	TOMM7 /// LOC201725
222747_s_at	SCML1	-4.46675	0	TP73L
236359_at	SCN4B	4.0696	4.90805	TPM1
224961_at	SCYL2	4.26032	2.15712	TPP2
241221_at	SEC14L3	-3.10613	4.90805	TPT1
223070_at	SELK	-4.25424	0	TRAF4
1555851_s_at	SEPW1	-2.99425	6.15319	TRDN
220626_at	SERPINA10	-3.15519	3.69933	TREX1
213048_s_at	SET	-3.00679	4.90805	TRIM32
201071_x_at	SF3B1	-3.8355	1.1809	TRIM45
1558230_at	SF3B2	-3.00435	6.15319	TSPAN12
203380_x_at	SFRS5	-3.33035	2.95226	TSPAN8
212266_s_at	SFRS5	-3.20032	3.69933	TTN
205120_s_at	SGCB	-2.93752	6.15319	U2AF1
214492_at	SGCD	-3.17359	3.69933	UBA52
207302_at	SGCG	-3.74268	1.48881	UBE2M
225162_at	SH3D19	3.59294	7.45379	UBP1
210101_x_at	SH3GLB1	-5.08728	0	UNQ1912
209090_s_at	SH3GLB1	-3.2335	3.69933	UQCRB
221562_s_at	SIRT3	4.27971	2.15712	USP37
1569938_at	SIRT5	3.60497	7.45379	USP40
227447_at	SKIV2L2	-3.252	3.69933	USP8
200718_s_at	SKP1A	-3.59685	1.72111	VAPA
200711_s_at	SKP1A	-3.15955	3.69933	VDP
206628_at	SLC5A1	-3.10835	4.90805	VPS24
238287_at	SLC7A13	3.97325	4.90805	WASL
203909_at	SLC9A6	-4.59053	0	WDR69
205374_at	SLN	-3.0264	4.90805	WFDC2
226563_at	SMAD2	-4.79902	0	WSB2
224755_at	SMBP	-3.01264	4.90805	WWOX
224842_at	SMG1	-3.25277	3.69933	WWP1
202043_s_at	SMS	3.79918	6.15319	XRCC5
212807_s_at	SORT1	-3.02956	4.90805	XRCC6
212667_at	SPARC	3.8264	6.15319	YME1L1
201240_s_at	SPCS2	-3.41575	2.95226	YPEL5
217995_at	SQRDL	-4.26041	0	ZCCHC10
237103_at	SRC	-2.95421	6.15319	ZFP106
222214_at	SREBF1	-3.36156	2.95226	ZFPL
203605_at	SRP54	-3.0348	4.90805	ZMYND17
207040_s_at	ST13	-3.95012	1.1809	ZNF136
208667_s_at	ST13	-2.89037	6.15319	ZNF24
237808_at	ST7OT2	-3.11128	4.90805	ZNF567
207320_x_at	STAU	-3.57897	2.15712	ZNF9
213881_x_at	SUMO2	-3.15023	3.69933
217833_at	SYNCRIP	-4.14904	0.742128
201023_at	TAF7	-3.16528	3.69933
201463_s_at	TALDO1	-3.83878	1.1809
238420_at	TAOK1	-3.66891	1.72111
200976_s_at	TAX1BP1	-3.34607	2.95226
215459_at	TAX1BP3	-3.02481	4.90805
223013_at	TBL1XR1	-3.3892	2.95226
202824_s_at	TCEB1	3.44785	9.16911
200085_s_at	TCEB2	-4.86261	0
228837_at	TCF4	3.64381	6.15319
211769_x_at	TDE1	-3.37539	2.95226
221473_x_at	TDE1	-2.90448	6.15319
200804_at	TEGT	-3.09133	4.90805
212208_at	THRAP2	-3.60275	1.72111
201448_at	TIA1	3.52951	7.45379
212665_at	TIPARP	-3.10962	4.90805
223892_s_at	TMBIM4	-4.34083	0
222845_x_at	TMBIM4	-3.07623	4.90805
237677_at	TMEM110	-4.41361	0
223106_at	TMEM14C	4.51665	2.15712
225125_at	TMEM32	-3.2534	3.69933
225182_at	TMEM50B	-3.62794	1.72111
219600_s_at	TMEM50B	-3.55774	2.15712
228001_at	TMEM50B	-3.12148	4.90805
200620_at	TMEM59	-2.98834	6.15319
222450_at	TMEPAI	4.56872	2.15712
223762_at	TMOD4	-4.09951	0.742128
206641_at	TNFRSF17	-3.32984	2.95226
209904_at	TNNC1	-3.40634	2.95226
206393_at	TNNI2	-2.88776	6.15319
213201_s_at	TNNT1	-3.45354	2.15712
201812_s_at	TOMM7 /// LOC201725	-4.69742	0
211193_at	TP73L	-3.08008	4.90805
206116_s_at	TPM1	-4.20472	0.742128
206117_at	TPM1	-3.41629	2.95226
203374_s_at	TPP2	-3.20558	3.69933
212869_x_at	TPT1	-3.74637	1.48881
212284_x_at	TPT1	-3.54078	2.15712
214327_x_at	TPT1	-3.44506	2.95226
216520_s_at	TPT1	-3.09757	4.90805
211943_x_at	TPT1	-3.04692	4.90805
202871_at	TRAF4	-3.37484	2.95226
222919_at	TRDN	-3.35148	2.95226
205875_s_at	TREX1	3.91213	4.90805
203846_at	TRIM32	-2.90041	6.15319
235652_at	TRIM45	-3.12988	4.90805
219274_at	TSPAN12	4.02835	4.90805
203824_at	TSPAN8	-3.71939	1.48881
208195_at	TTN	-3.06209	4.90805
202858_at	U2AF1	-2.93589	6.15319
221700_s_at	UBA52	-3.73872	1.48881
203109_at	UBE2M	3.40768	9.16911
218082_s_at	UBP1	3.57175	7.45379
226752_at	UNQ1912	4.64647	2.15712
205849_s_at	UQCRB	-2.99884	6.15319
241680_at	USP37	-3.13892	4.90805
243216_x_at	USP40	3.55325	7.45379
202745_at	USP8	4.16814	4.90805
242780_at	VAPA	-3.10541	4.90805
201832_s_at	VDP	-3.19771	3.69933
201831_s_at	VDP	-2.93246	6.15319
222436_s_at	VPS24	-5.25316	0
227010_at	WASL	-3.19454	3.69933
242162_at	WDR69	-3.15398	3.69933
203892_at	WFDC2	-3.03854	4.90805
213734_at	WSB2	3.537	7.45379
215526_at	WWOX	-3.23954	3.69933
212637_s_at	WWP1	5.36353	1.1809
208642_s_at	XRCC5	-5.92258	0
208643_s_at	XRCC5	-3.03368	4.90805
200792_at	XRCC6	-3.1842	3.69933
201352_at	YME1L1	-3.11851	4.90805
222408_s_at	YPEL5	-3.17761	3.69933
1559399_s_at	ZCCHC10	-3.35746	2.95226
217781_s_at	ZFP106	-3.23469	3.69933
229614_at	ZFPL	3.75326	6.15319
241793_at	ZMYND17	3.53974	7.45379
206240_s_at	ZNF136	-3.15066	3.69933
203248_at	ZNF24	-3.00919	4.90805
238316_at	ZNF567	-3.33533	2.95226
206158_s_at	ZNF9	-3.62935	1.72111
