# Supplementary material for: Molecular Networks of Human Muscle Adaptation to Exercise and Age
Source: PLoS Genet. 2013 Mar 21;9(3):e1003389. doi: 10.1371/journal.pgen.1003389 (PMC3605101; doi:10.1371/journal.pgen.1003389)
Supplement: Dataset S3 — Genes that co-vary with human age across DRET and HERITAGE. (XLSX) [file pgen.1003389.s003.xlsx]

## Sheet: Sheet1
Common elements in "DERBY AGE" and "HERT AGE":
gene name	probeset	Score(d)	q-value(%)		Upstream Regulator	Molecule Type	Predicted Activation State	Activation z-score	p-value of overlap	Target molecules in dataset
1553271_at	1553271_at	3.82	0.13		MYCN	transcription regulator	Inhibited	-2.758	5.71e-05	CRIM1,EEF1A1,EZH1,FN1 (includes EG:100005469),LDHA,MSRB3,MTF2 (includes EG:17765),NME2,PSMA7,RBBP7,RPL10,RPL11,RPL13A,RPL17,RPL37,RPS20,RPS6,RPS7
1556007_s_at	1556007_s_at	3.59	0.24		CLDN7	other	Inhibited	-2.619	0.0483	ASAP1,HIST2H2AA3/HIST2H2AA4,MRPS15,PLGRKT,PRNP,RPS7,SERP1
1556186_s_at	1556186_s_at	2.65	2.31		CD 437	chemical drug	Activated	2.000	0.000172	ARPC2,ATP5J,COX7A2,COX7C,HMGB1,HNRNPA1,PCBP2,RPL10,RPL11,RPL13A,RPL36A,SET,SKP1/SKP1P2,SLC25A37,TIMM8B,UQCRC2
1556713_at	1556713_at	3.45	0.39		5-fluorouracil	chemical drug	Activated	2.212	0.000488	ATP5F1,CFLAR,HNRNPA1,HNRNPA2B1,LDHA,NDUFV2,PGK1,PSMA6 (includes EG:246582),PSMA7,RAF1,RPL10,RPL11,RPL37,RPS27A,UQCRC2
1557196_a_at	1557196_a_at	2.25	4.76		PGR	ligand-dependent nuclear receptor	Activated	2.611	0.00175	ACOX1,AKAP13,AR,BCL6,DPYSL2,DST,FN1 (includes EG:100005469),GRB10,IRS2,KLF5,TSC22D3
1561155_at	1561155_at	2.61	2.31
1564424_at	1564424_at	3.09	0.65
217352_at	217352_at	-3.15	0.65
217499_x_at	217499_x_at	-4.21	0
221588_x_at	221588_x_at	2.3	4.76
222954_at	222954_at	-2.96	1.03
224601_at	224601_at	-3.51	0.24
224752_at	224752_at	-4.85	0
225107_at	225107_at	4.63	0
226546_at	226546_at	-4.38	0
226943_at	226943_at	-4.67	0
228466_at	228466_at	2.27	4.76
228758_at	228758_at	2.19	4.76
230577_at	230577_at	-3.47	0.24
231051_at	231051_at	-4.46	0
232202_at	232202_at	2.6	2.31
233073_at	233073_at	2.36	3.38
233702_x_at	233702_x_at	2.91	1.03
233932_at	233932_at	2.64	2.31
235201_at	235201_at	2.65	2.31
235526_at	235526_at	4.1	0.12
237244_at	237244_at	-5.3	0
238595_at	238595_at	3	1.03
238651_at	238651_at	3.73	0.13
239043_at	239043_at	2.48	3.38
239726_at	239726_at	3.07	1.03
239752_at	239752_at	3.83	0.13
240259_at	240259_at	2.76	1.58
240859_at	240859_at	2.99	1.03
242931_at	242931_at	2.54	2.31
243278_at	243278_at	5.02	0
243907_at	243907_at	4.11	0.12
244116_at	244116_at	2.2	4.76
A1BG	229819_at	-4.7	0
A2BP1	1553422_s_at	2.59	2.31
ABHD3	213017_at	4.16	0.07
ACAT1	205412_at	-2.45	2.31
ACOX1	1556923_at	2.33	3.38
ACSL6	213683_at	2.14	4.76
ACTN2	203861_s_at	-2.81	1.58
ADA	204639_at	-2.47	2.31
AGXT2L1	221008_s_at	-3.62	0.13
AK1	202588_at	-3.3	0.39
AKAP13	237018_at	3.51	0.24
ALDH6A1	221589_s_at	3.97	0.12
ALS2CR2	223266_at	-4.83	0
ANAPC5	235926_at	3.75	0.13
ANKHD1 /// MASK-BP3	208773_s_at	2.58	2.31
ANKRD11	226012_at	-2.37	3.38
ANKRD40	241032_at	-2.33	3.38
AP1G1	203350_at	2.27	4.76
AR	211110_s_at	-2.19	4.76
ARHGEF12	234544_at	3.26	0.65
ARID2	225490_at	-2.29	3.38
ARMCX4	227444_at	3.35	0.39
ARNTL	209824_s_at	2.33	3.38
ARPC2	208679_s_at	-2.45	2.31
ASB12	236033_at	-4.23	0
ATM	1554631_at	-2.46	2.31
ATP1B4	220556_at	3.69	0.24
ATP5E	217801_at	-6.25	0
ATP5F1	211755_s_at	-4.44	0
ATP5H	210149_s_at	-3.57	0.24
ATP5J	202325_s_at	-5.32	0
ATPIF1	218671_s_at	-2.73	1.58
AURKAIP1	225552_x_at	-4.04	0.07
BAZ1A	217986_s_at	3.68	0.24
BCL6	203140_at	2.86	1.58
BLVRA	211729_x_at	-3.22	0.39
BNC2	243445_at	2.78	1.58
BOLA3	227291_s_at	-3.81	0.12
BRAP	41512_at	-2.16	4.76
BTBD15	1554470_s_at	-3.84	0.12
C10orf104	224667_x_at	3.2	0.65
C10orf38	212771_at	-5.12	0
C10orf46	1562013_a_at	2.9	1.03
C10orf6	203481_at	4.46	0
C11orf31	231045_x_at	-2.94	1.03
C13orf12	217769_s_at	-5.38	0
C14orf39	1561985_at	2.61	2.31
C14orf46	1561300_at	-2.32	3.38
C15orf24	217898_at	-3.18	0.65
C1orf121	212371_at	-4.3	0
C1orf122	225480_at	-3.59	0.24
C1orf151	224867_at	-4.26	0
C1orf19	230257_s_at	-2.34	3.38
C1orf52	239038_at	-2.46	2.31
C1QDC1	218456_at	4.13	0.12
C20orf19	228291_s_at	4.07	0.12
C20orf24	224376_s_at	-3.42	0.24
C20orf74	239660_at	3.87	0.13
C21orf7	221211_s_at	2.18	4.76
C2orf28	219329_s_at	-3.89	0.12
C2orf33	223354_x_at	-3.21	0.39
C3orf1	223004_s_at	-5.91	0
C6orf108	39817_s_at	-5.36	0
C6orf111	230375_at	4.05	0.12
C6orf12	234530_s_at	-2.49	2.31
C6orf125	224448_s_at	-2.4	3.38
C6orf130	238860_at	2.98	1.03
C7orf11	225419_at	-3.25	0.39
C7orf30	226386_at	-4.14	0.07
C9orf123	224879_at	-2.79	1.58
C9orf19	225604_s_at	2.83	1.58
C9orf3	233599_at	3.84	0.13
C9orf46	218992_at	-5.46	0
C9orf5	223007_s_at	3.53	0.24
C9orf97	213161_at	4.68	0
CABYR	224279_s_at	-2.21	4.76
CAMSAP1	220409_at	2.95	1.03
CAMTA1	225693_s_at	-3.29	0.39
CDC26	225422_at	-5.99	0
CDC2L6	212899_at	2.3	3.38
CDKN2B	236313_at	3.05	1.03
CDKN2C	211792_s_at	-3.88	0.12
CDR2	209501_at	2.45	3.38
CENTD1	214102_at	3.58	0.24
CFLAR	235427_at	2.9	1.03
CHCHD7	218642_s_at	5.03	0
CIRBP	230142_s_at	2.74	1.58
CMKOR1	212977_at	2.19	4.76
COL4A5	213110_s_at	3.65	0.24
COL4A6	213992_at	2.95	1.03
COL6A3	201438_at	2.43	3.38
COMMD1	226024_at	-2.66	1.58
COMMD6	225312_at	-2.31	3.38
COX17	203880_at	-7.32	0
COX7A2	201597_at	-4.37	0
COX7C	217491_x_at	-3.88	0.12
CPEB4	242280_x_at	2.61	2.31
CRADD	209833_at	-5.47	0
CRIM1	202552_s_at	5.18	0
CTH	217127_at	3.05	1.03
CTSK	202450_s_at	2.67	1.58
CUGBP1	235297_at	-2.85	1.03
CUGBP2	202156_s_at	5.24	0
CUL4A	232466_at	4.2	0.07
CXCL12	203666_at	2.75	1.58
CYB5	207843_x_at	-2.16	4.76
CYLD	221905_at	3.55	0.24
CYP1B1	202436_s_at	3.55	0.24
CYP27A1	203979_at	-4.87	0
CYR61	201289_at	2.77	1.58
D15F37 /// LOC440248	217317_s_at	3.13	0.65
D21S2088E	1559471_s_at	-2.19	4.76
DC13	218447_at	-5.63	0
DCUN1D5	223151_at	-4.18	0.07
DDEF1	224791_at	4.02	0.12
DDX17	213998_s_at	2.9	1.03
DDX42	201788_at	3.74	0.13
DERL1	222543_at	2.98	1.03
DICER1	212888_at	2.21	4.76
DIRC2	229213_at	-2.82	1.03
DKC1	216212_s_at	3.28	0.39
DKFZp434C0328	219313_at	3.39	0.39
DLAT	211150_s_at	-4.46	0
DLEU1	205677_s_at	-3.55	0.24
DLEU2 /// BCMSUNL	215629_s_at	4.82	0
DMRT2	223704_s_at	-4.74	0
DNCLI2	224614_at	3.2	0.65
DNM1L	203105_s_at	-4.15	0.07
DPF3	219746_at	-2.32	3.38
DPH5	223671_x_at	-4.38	0
DPYSL2	200762_at	3.26	0.65
DST	212253_x_at	-3.63	0.13
DTNA	244142_at	3.15	0.65
DTNBP1	223445_at	-3.92	0.12
DUSP3	201538_s_at	-5.45	0
DYRK2	202970_at	2.42	3.38
E2IG5	220942_x_at	-5.18	0
EBF3	227243_s_at	-2.47	2.31
EEF1A1	213614_x_at	2.24	4.76
EFNA5	1559360_at	2.58	2.31
EHBP1L1	1557749_at	2.35	3.38
EIF3S10	200596_s_at	-3.68	0.13
EIF3S12	212716_s_at	-3.95	0.12
ELF2	203822_s_at	8.25	0
EMP1	1564796_at	2.84	1.58
ENOSF1	204142_at	2.53	2.31
EPB41L5	225855_at	2.95	1.03
ESRRG	207981_s_at	3.59	0.24
EXOSC7	213648_at	2.23	4.76
EZH1	211310_at	3.69	0.24
FAM13A1OS	1558711_at	4.54	0
FBP2	206844_at	-3.5	0.24
FBXO21	212229_s_at	2.52	2.31
FBXO9	210638_s_at	-2.72	1.58
FEZ2	202305_s_at	3.77	0.13
FGFR1OP2	223263_s_at	4.16	0.07
FLJ10178	219355_at	7.02	0
FLJ10534	218156_s_at	-3.87	0.12
FLJ10803	209445_x_at	-6.51	0
FLJ13089	225888_at	3.97	0.12
FLJ13576	218962_s_at	2.67	2.31
FLJ14624	225666_at	-2.24	4.76
FLJ20323	211724_x_at	-3.08	0.65
FLJ20758	228512_at	2.25	4.76
FLJ21103	223386_at	-4.52	0
FLJ25778	240046_at	2.15	4.76
FLJ30058	238047_at	4.1	0.12
FLJ31306	225724_at	3.32	0.39
FLJ43339	227272_at	-3.53	0.24
FLJ43663	228702_at	3.34	0.39
FN1	1558199_at	2.35	3.38
FNBP4	242472_x_at	2.62	2.31
FOSL2	225262_at	3	1.03
FRMD3	242600_at	-3.06	0.65
FUBP1	214093_s_at	2.95	1.03
FUS	231108_at	3.18	0.65
FXC1	236343_at	4.53	0
GAPVD1	214869_x_at	2.49	2.31
GARNL1	214855_s_at	6.68	0
GAS2	205848_at	3.13	0.65
GATAD1	214718_at	3.13	0.65
GATAD2B	225393_at	2.14	4.76
GHITM	209248_at	-4.34	0
GLRX	209276_s_at	-2.9	1.03
GOLGA8B	210425_x_at	2.67	1.58
GPC4	204983_s_at	-2.85	1.03
GRB10	215248_at	2.24	4.76
GREM1	218469_at	-3.73	0.13
GRK5	204396_s_at	2.19	4.76
GRLF1	229397_s_at	-2.19	4.76
GRSF1	201520_s_at	-4.53	0
GTF2H1	202451_at	4.13	0.12
GTF2IRD2	1561597_x_at	4.16	0.07
H2AFV	227085_at	2.5	2.31
HBLD2	221425_s_at	-5.29	0
HCN1	1556351_at	2.75	1.58
HDDC2	203259_s_at	-4.97	0
HECTD1	224481_s_at	-3.99	0.12
HFE2	228621_at	-5.26	0
HH114	224486_s_at	3.82	0.13
HINT1	200093_s_at	-4.43	0
HIST2H2AA	218280_x_at	-2.47	2.31
HMBS	203040_s_at	-2.47	2.31
HMG2L1	212597_s_at	3.17	0.65
HMGB1	200680_x_at	-2.54	2.31
HMGB2	208808_s_at	3.66	0.24
HNRPA1	222040_at	2.46	3.38
HNRPA2B1	205292_s_at	-5.19	0
HNRPD	241702_at	4.01	0.12
HNRPDL	201993_x_at	-3.22	0.39
HNRPH2	243201_at	3.04	1.03
HNRPH3	208990_s_at	2.3	4.76
HNRPK	200097_s_at	3.19	0.65
HNRPLL	225386_s_at	-4.12	0.07
HNRPM	230392_at	4.83	0
HNRPUL2	66053_at	-2.24	4.76
HOXA7	206848_at	2.95	1.03
HOXB2	205453_at	-4.04	0.07
HRASLS	219984_s_at	-2.93	1.03
HSPC138	230326_s_at	-5.6	0
IGSF11	228375_at	2.38	3.38
IL7	206693_at	2.75	1.58
INADL	222332_at	2.46	3.38
INSR	213792_s_at	2.83	1.58
IPO8	225528_at	2.86	1.58
IRS2	209185_s_at	3.32	0.39
ITIH5	1553243_at	2.49	2.31
JPH2	220385_at	2.41	3.38
JTB	210927_x_at	-4.75	0
JTV1	209971_x_at	-3.5	0.24
KALRN	227750_at	3.33	0.39
KAZALD1	217511_at	-2.82	1.03
KCMF1	222471_s_at	-3.37	0.39
KCNMA1	221584_s_at	3.58	0.24
KDELR3	204017_at	2.19	4.76
KHDRBS1	200040_at	5.04	0
KIAA0179	212846_at	2.4	3.38
KIAA0232	232366_at	2.63	2.31
KIAA0240	213208_at	3.1	0.65
KIAA0553	212485_at	5.61	0
KIAA0738	212979_s_at	2.13	4.76
KIAA0907	230028_at	3.47	0.39
KIAA1102	212325_at	2.15	4.76
KIAA1217	232762_at	3.48	0.39
KIAA1463	224872_at	3.18	0.65
KIAA1772	220340_at	2.65	2.31
KIAA1970	1568858_at	3.73	0.13
KIAA2018	227433_at	3.36	0.39
KIDINS220	1557246_at	3.09	0.65
KIF9	230701_x_at	-3.09	0.65
KLF5	209211_at	3.88	0.13
KPNB1	213507_s_at	3.23	0.65
KRT10	207023_x_at	-2.44	3.38
LAPTM4A	200673_at	-2.32	3.38
LARP5	241965_at	2.99	1.03
LATS2	227013_at	2.97	1.03
LDHA	200650_s_at	-3.57	0.24
LETMD1	207170_s_at	-2.22	4.76
LGI1	206349_at	2.46	3.38
LMO7	202674_s_at	2.59	2.31
LOC128977	227086_at	-2.26	4.76
LOC143941	226981_at	3.36	0.39
LOC145853	229742_at	-4.31	0
LOC148189	235191_at	-3.4	0.24
LOC201140	230915_at	-2.81	1.03
LOC205251	228614_at	-4.93	0
LOC255326	231106_at	4.51	0
LOC283755	216101_at	2.84	1.58
LOC285147	236166_at	2.33	3.38
LOC340156	1561503_at	-3.5	0.24
LOC387723	229323_at	-2.93	1.03
LOC387882	225105_at	2.45	3.38
LOC388789	226236_at	-4.56	0
LOC389323 /// LOC133926	230685_at	-2.16	4.76
LOC391356	226243_at	-3.95	0.12
LOC399753 /// CTGLF2	1565620_at	2.75	1.58
LOC440957	229826_at	-3.69	0.13
LOC441335	240069_at	-3.23	0.39
LOC55831	217882_at	-3.58	0.24
LOC63929	227910_at	-2.81	1.03
LRP1B	219643_at	4.12	0.12
LRRC39	227532_at	-4.07	0.07
LUC7L	223295_s_at	4.01	0.12
LUC7L2	242024_at	4.36	0.07
LZTR2	1564423_a_at	-2.51	2.31
MAFB	218559_s_at	-2.19	4.76
MAGI2	240186_at	2.16	4.76
MALAT1	223940_x_at	4.45	0
MALT1	210017_at	3.26	0.65
MAN2A1	235103_at	3.47	0.39
MASP1	213749_at	-3.51	0.24
MASP2	229111_at	2.65	2.31
MBNL1	236558_at	2.76	1.58
MCCC1	218440_at	2.16	4.76
MCTS1	218163_at	-4.91	0
MGC24103	232568_at	3.25	0.65
MGC3040	234818_at	-2.66	1.58
MGC4825	221620_s_at	-4.37	0
MGC5370	229711_s_at	2.75	1.58
MGEA5	200898_s_at	2.13	4.76
MIR16	202593_s_at	-3.5	0.24
MLF1	204784_s_at	-2.56	2.31
MLL3	232940_s_at	3.53	0.24
MOPT	226790_at	-3.18	0.65
MPPED2	205413_at	2.39	3.38
MRCL3	201319_at	-2.56	2.31
MRLC2	221474_at	-3.19	0.65
MRP63	224535_s_at	-2.96	1.03
MRPL20	220526_s_at	-5.92	0
MRPL33	203781_at	-5.71	0
MRPS11	211595_s_at	-3.45	0.24
MRPS15	223292_s_at	-4.35	0
MRPS21	222997_s_at	-5.37	0
MRPS33	218654_s_at	-5.96	0
MSH6	202911_at	2.2	4.76
MSI2	225238_at	3.03	1.03
MSRB3	225790_at	-2.77	1.58
MSX1	228473_at	-2.79	1.58
MTF2	209705_at	3.91	0.12
MTMR4	212277_at	3.34	0.39
MUM1L1	229160_at	2.56	2.31
MYOM1	205610_at	-2.36	3.38
MYST3	226547_at	3.69	0.24
NACA /// NACAP1	222018_at	2.86	1.58
NAPB	225111_s_at	4.12	0.12
NASP	242918_at	2.99	1.03
NCOA1	209106_at	2.91	1.03
NDUFA12	223244_s_at	-5.32	0
NDUFC1	203478_at	-5.09	0
NDUFC2	218101_s_at	-3.96	0.12
NDUFV2	202941_at	-6.6	0
NEXN	212847_at	4.6	0
NFX1	202585_s_at	-2.67	1.58
NIPBL	212483_at	3.05	1.03
NKTR	215338_s_at	3.95	0.12
NME2	201268_at	-4.28	0
NOTCH2	202443_x_at	3.29	0.39
NPTN	242865_at	2.77	1.58
NR2C2	225477_s_at	4.88	0
NR2F2	209120_at	5.86	0
NS3TP2	218706_s_at	3.03	1.03
NSUN6	242239_at	3.19	0.65
NT5C2	243158_at	2.45	3.38
NUDT6	230329_s_at	-3.71	0.13
OBFC1	219100_at	-2.14	4.76
OR7E47P /// OR7E18P /// OR7E35P /// LOC441453	216698_x_at	-2.38	3.38
ORMDL1	228801_at	2.6	2.31
PABPN1	213046_at	2.67	1.58
PAFAH1B1	200816_s_at	-3.28	0.39
PAICS	214664_at	2.82	1.58
PAPD4	240141_at	3.52	0.24
PAPPA	240450_at	3.08	0.65
PARP6	241867_at	3.58	0.24
PBX1	212148_at	5.39	0
PCBP2	213517_at	2.17	4.76
PCDH9	238919_at	2.84	1.58
PCDHGA4	1552735_at	3.19	0.65
PCGF5	241956_at	2.73	1.58
PCNT2	233387_s_at	2.73	1.58
PCSK7	226523_at	-2.63	1.58
PCTK2	221918_at	4.46	0
PDCD2	204025_s_at	-2.67	1.58
PDCD5	219275_at	-4.56	0
PDE4DIP	212390_at	-4.57	0
PDK2	213724_s_at	-2.55	2.31
PFKFB2	209992_at	3.66	0.24
PGK1	200738_s_at	-4.24	0
PHF21A	203278_s_at	2.55	2.31
PHKA1	205450_at	-2.97	1.03
PIAS2	214442_s_at	-3.23	0.39
PLAG1	205372_at	4.53	0
PNN	212037_at	3.61	0.24
PNPLA4	209739_s_at	-3.24	0.39
POLR2D	214144_at	-3.93	0.12
POLR2F	209511_at	-3.96	0.12
POLR2J2	1552621_at	3.46	0.39
POLR3C	239383_at	3.46	0.39
PPIB	200967_at	2.45	3.38
PPIC	204517_at	-5.5	0
PPM1K	235061_at	2.58	2.31
PRDM2	239655_at	4.84	0
PRKCBP1	207130_at	2.43	3.38
PRNP	201300_s_at	3.98	0.12
PROX1	229376_at	2.94	1.03
PSMA1	211746_x_at	-4.01	0.07
PSMA6	208805_at	-2.4	3.38
PSMA7	201114_x_at	-5	0
PSMD8	200820_at	-3.14	0.65
PTPLA	219654_at	-2.38	3.38
PUM1	201165_s_at	5.88	0
PXDNL	241942_at	3.96	0.12
PXMP3	210296_s_at	-2.93	1.03
QKI	1569854_at	3.56	0.24
RAB11A	234998_at	4.44	0
RAB31	217764_s_at	2.37	3.38
RAB3GAP1	213531_s_at	6.09	0
RAB4A	203581_at	-5.63	0
RABEPK	203150_at	-2.33	3.38
RAD52	211904_x_at	-4.32	0
RAF1	242425_at	5.55	0
RBBP7	201092_at	-2.33	3.38
RBM16	203250_at	4.26	0.07
RBM25	212031_at	5.49	0
RBM28	218593_at	3.99	0.12
RBM33	226732_at	2.18	4.76
RBM9	216215_s_at	3.86	0.13
RCOR3	232410_at	3.78	0.13
RGS14	38290_at	-3.63	0.13
RNPC2	208720_s_at	-3.34	0.39
RNPC3	226975_at	2.79	1.58
RPH3AL	238091_at	-2.54	2.31
RPL10	221989_at	4.24	0.07
RPL11	200010_at	-3.91	0.12
RPL13A	200716_x_at	-3.77	0.13
RPL17	200038_s_at	-4.42	0
RPL26 /// LOC391126 /// LOC392501 /// LOC400055 /// LOC441073 /// LOC441533	222229_x_at	-3.66	0.13
RPL36A	201406_at	-2.42	3.38
RPL37	200092_s_at	-4.02	0.07
RPS20	200949_x_at	-3.33	0.39
RPS27A	200017_at	-4.57	0
RPS6	201254_x_at	-3.97	0.12
RPS6KA5	204633_s_at	4.01	0.12
RPS7	213941_x_at	-4.38	0
RSBN1	222789_at	4.9	0
RTCD1	215351_at	4.88	0
RTN4	211509_s_at	-4.89	0
RTTN	227072_at	2.18	4.76
RYR3	244055_at	2.14	4.76
SAMM50	201570_at	-3.3	0.39
SAPS3	228105_at	3.73	0.13
SCN4B	236359_at	-3.72	0.13
SDHA /// SDHAL2	222021_x_at	-2.66	1.58
SEC15L1	232599_at	3.06	1.03
SELT	217811_at	-2.23	4.76
SERF2	224625_x_at	-3.38	0.39
SERP1	200969_at	2.75	1.58
SERPINF1	202283_at	-2.68	1.58
SERTAD2	202657_s_at	3.22	0.65
SET	213047_x_at	-2.71	1.58
SFPQ	221768_at	5.53	0
SFRS1	229246_at	2.81	1.58
SFRS4	239512_at	3.1	0.65
SH3BP5	201811_x_at	2.85	1.58
SHB /// C9orf105	225036_at	-2.26	4.76
SKP1A	207974_s_at	-5.6	0
SLC11A2	237106_at	2.42	3.38
SLC25A12	203339_at	-4.97	0
SLC25A27	1554161_at	3.13	0.65
SLC25A37	226179_at	2.34	3.38
SLC44A1	224595_at	2.22	4.76
SMG1	210057_at	4.16	0.07
SMPX	219772_s_at	-3.31	0.39
SNW1	215424_s_at	-2.38	3.38
SNX1	201716_at	2.53	2.31
SNX3	210648_x_at	-4.97	0
SON	201085_s_at	4.4	0
SOX9	202935_s_at	2.82	1.58
SPIN3	1555882_at	2.63	2.31
SR140	212058_at	6.09	0
SRD5A2L	222750_s_at	-2.18	4.76
SRPK2	203182_s_at	3.18	0.65
SRRM1	201224_s_at	3.27	0.65
SSBP2	203787_at	2.56	2.31
SSFA2	202506_at	4.4	0
SSR3	217790_s_at	-3.77	0.13
ST3GAL3	225905_s_at	-2.31	3.38
STARD7	236484_at	2.77	1.58
SUHW4	221213_s_at	2.38	3.38
SURB7	209363_s_at	-3.02	0.65
SYNE1	215350_at	3.03	1.03
SYNPO2	227662_at	3.28	0.39
TAF1	227205_at	4.65	0
TAF15	241885_at	4.89	0
TAF3	232716_at	3.11	0.65
TCEB1	202824_s_at	-3.3	0.39
TCERG1	202396_at	4.39	0
TCTEL1	201999_s_at	-3.31	0.39
THEM4	243492_at	-2.35	3.38
THRAP2	212207_at	5.55	0
THRAP3	242163_at	3.16	0.65
TI-227H /// TUG1	212725_s_at	3.11	0.65
TIMM23	218118_s_at	-4.41	0
TIMM8B	218357_s_at	-3.43	0.24
TJP2	202085_at	4.24	0.07
TLK2	212997_s_at	-2.96	1.03
TM2D1	236524_at	5.33	0
TMEM9	222988_s_at	-2.86	1.03
TncRNA	227062_at	2.57	2.31
TNIK	240254_at	4.62	0
TNKS	216695_s_at	3.41	0.39
TNPO3	212318_at	-6.04	0
TOMM20	212773_s_at	-3.57	0.24
TOMM70A	201512_s_at	-2.88	1.03
TP53RK	225402_at	-3.11	0.65
TRIM45	235652_at	3.08	0.65
TRPM7	223324_s_at	3.73	0.13
TSC22D3	207001_x_at	-2.59	2.31
TSPAN7	234245_at	4.56	0
TTC19	217964_at	-3.53	0.24
TTC3	208664_s_at	3.34	0.39
TXNL2	209080_x_at	-3.5	0.24
TXNL5	224511_s_at	-2.72	1.58
UBE2B	239163_at	2.81	1.58
UBE2D3	200669_s_at	-4.44	0
UBE2H	239721_at	4.12	0.12
UBE2J1	236528_at	3.87	0.13
UNC13C	1556095_at	4.86	0
UPF3A	214323_s_at	4.37	0.07
UQCRC2	212600_s_at	-5.37	0
USP13	222282_at	2.33	3.38
USP54	227754_at	3.27	0.65
USP7	201499_s_at	-2.86	1.03
VPS13D	1557501_a_at	3.07	1.03
WDFY3	212606_at	5.71	0
WDR33	229141_at	2.34	3.38
WHSC1L1	224076_s_at	4.09	0.12
WSB1	201296_s_at	6.46	0
XPO4	222649_at	2.55	2.31
YKT6	217785_s_at	-3.28	0.39
YPEL2	1556420_s_at	3.57	0.24
YTHDC2	205836_s_at	2.41	3.38
YY1AP1	244803_at	3.15	0.65
ZADH2	227978_s_at	-2.19	4.76
ZBTB38	225512_at	2.18	4.76
ZC3H7A	226897_s_at	3.67	0.24
ZCCHC6	242776_at	2.42	3.38
ZCCHC8	218478_s_at	4.39	0
ZCSL2	225195_at	-3.34	0.39
ZDHHC2	243528_at	5	0
ZFP106	217781_s_at	-2.34	3.38
ZFR	238970_at	3.13	0.65
ZNF117	235564_at	3.79	0.13
ZNF148	238711_s_at	2.54	2.31
ZNF207	1556035_s_at	6.02	0
ZNF232	236075_s_at	-4.47	0
ZNF24	203248_at	-2.13	4.76
ZNF398	226202_at	-3.39	0.39
ZNF533	1555801_s_at	3.69	0.24
ZNF550	228099_at	4.02	0.12
ZNF585A	1554824_at	4.56	0
ZNF682	242915_at	-2.28	4.76
ZNF7	1559980_at	-2.67	1.58
