# Supplementary material for: Molecular Networks of Human Muscle Adaptation to Exercise and Age
Source: PLoS Genet. 2013 Mar 21;9(3):e1003389. doi: 10.1371/journal.pgen.1003389 (PMC3605101; doi:10.1371/journal.pgen.1003389)
Supplement: Dataset S4 — Results from the connectivity map analysis for drugs that regulate age-related genes. (XLSX) [file pgen.1003389.s004.xlsx]

## Sheet: Sheet1
Broad connectivity analysis of Age signature
	cmap name	pharmacology	mean	n	enrichment	p	specificity	percent non-null
57	antazoline	antihistamine/ anticholinergic	0.598	4	0.633	0.04474	0.0392	75		negative = opposite of ageing
46	puromycin	inhibits elongation during protein synth	0.551	4	0.659	0.03113	0.3315	75		positive = same direction as ageing
17	dicycloverine	anticholinergic	0.55	5	0.715	0.00439	0.0055	80
61	tribenoside		0.502	4	0.629	0.04752	0.1005	75
42	thapsigargin	SERCA inhibitor	0.475	3	0.766	0.02542	0.2102	66
25	chlorhexidine	membrane disruption	0.471	5	0.674	0.00951	0	80
18	thioperamide	histamine H3 antagonist	0.464	5	0.712	0.00467	0.0225	80
28	Prestwick-691	?	0.464	3	0.817	0.01212	0.0375	66
14	benzamil	sodium channel blocker	0.461	6	0.683	0.0026	0.0255	83
45	loperamide	opioid-receptor agonist	0.455	6	0.552	0.03045	0.1717	66
27	yohimbic acid	?	0.445	3	0.821	0.01154	0.007	66
59	cicloheximide	inhibits elongation during protein synth	0.433	4	0.632	0.04559	0.3107	75
15	metitepine	serotonin and dopamine antag	0.43	4	0.782	0.00422	0.0152	75
34	3-hydroxy-DL-kynurenine		0.423	6	0.584	0.01764	0	66
65	pralidoxime		0.413	4	0.62	0.05278	0.078	75
60	alverine		0.411	4	0.629	0.04697	0.0062	75
19	0316684-0000		0.41	4	0.774	0.00495	0	75
56	doxylamine		0.404	5	0.581	0.03991	0.072	60
43	PHA-00767505E		0.375	4	0.671	0.02572	0.0129	75
24	lovastatin		0.353	4	0.739	0.00903	0.0055	75
32	vigabatrin		0.342	3	0.809	0.0142	0.0412	66
44	lycorine		0.339	5	0.608	0.02784	0.2716	60
5	LY-294002	PI3K and CK2 inhib	0.338	61	0.391	0	0.1544	54
23	iohexol		0.328	4	0.742	0.00847	0.0171	50
38	clindamycin		0.326	5	0.626	0.02127	0.0217	60
48	foliosidine		0.304	6	0.548	0.0323	0.0469	66
12	etiocholanolone		0.292	6	0.692	0.0022	0.0317	50
51	eticlopride		0.264	4	0.653	0.0339	0.1056	50
37	podophyllotoxin		0.246	4	0.694	0.0182	0.1905	50
31	levothyroxine sodium		0.239	4	0.718	0.01307	0.0204	50
54	myosmine		0.148	6	0.541	0.03574	0.0992	50
20	flunisolide		-0.185	6	-0.643	0.0058	0	66
63	niridazole		-0.206	4	-0.624	0.04937	0.0601	50
62	metacycline		-0.231	4	-0.625	0.04852	0.1658	75
53	ganciclovir		-0.264	4	-0.65	0.03527	0.0226	75
26	guaifenesin		-0.268	6	-0.612	0.01102	0.0309	66
35	thiocolchicoside		-0.268	4	-0.696	0.0181	0.0183	50
49	harmine		-0.268	4	-0.656	0.03235	0.1492	50
22	0179445-0000		-0.274	8	-0.551	0.00814	0.0203	62
33	3-acetylcoumarin		-0.285	5	-0.643	0.01446	0.016	60
29	oxprenolol		-0.287	4	-0.721	0.01239	0.0149	50
36	glipizide		-0.291	5	-0.629	0.0181	0.0237	60
52	picotamide		-0.301	5	-0.589	0.03446	0.0556	60
30	cycloserine		-0.302	4	-0.719	0.01259	0.033	50
11	progesterone		-0.303	4	-0.815	0.00215	0	75
39	doxazosin		-0.313	4	-0.684	0.02178	0.1026	50
66	trimethadione		-0.328	4	-0.616	0.05498	0.0536	75
64	withaferin A	Withaferin A is a potent inhibitor of angiogenesis. Withaferin A inhibits both NF-kB and Sp1 Transcription factor activity	-0.339	4	-0.621	0.0519	0.1803	75
13	ellipticine	inhibition of topoisomerase	-0.34	4	-0.812	0.00243	0.0305	50
58	mercaptopurine	inhibits purine nucleotide synthesis	-0.384	2	-0.85	0.04503	0.0274	100
55	amrinone	PDEIII inhbitor - used in CHF	-0.408	4	-0.647	0.03702	0.0909	75
16	pirlindole	MOA inhibitor	-0.417	3	-0.871	0.00423	0.0068	100
41	irinotecan	inhibition of topoisomerase	-0.417	3	-0.774	0.02362	0.163	66
47	verteporfin	erteporfin in the treatment of predominantly classic neovascular age-related macular degeneration; yields ROS when photoactivated	-0.434	3	-0.749	0.03229	0.093	66
40	sulfanilamide	antibiotic	-0.441	4	-0.683	0.02216	0.0056	75
8	securinine	GABAA ?	-0.443	4	-0.854	0.00084	0.0127	100
50	esculin	glucoside	-0.446	4	-0.654	0.03312	0.0157	75
9	3-nitropropionic acid	Complex II inhibitor?	-0.45	4	-0.849	0.00095	0	100
21	mitoxantrone	type II topoisomerase inhibitor	-0.507	3	-0.845	0.00747	0.0567	66
10	azacitidine	nucleoside	-0.555	3	-0.903	0.00172	0.0673	100
7	0175029-0000	?	-0.589	6	-0.793	0.00016	0.0352	83
6	camptothecin	DNA topoisomerase	-0.707	3	-0.972	8e-05	0.0796	100
3	doxorubicin	DNA cheltation	-0.755	3	-0.99	0	0.015	100
4	H-7	kinase inhi??	-0.799	4	-0.989	0	0.0303	100
1	GW-8510	CDK2 inhibitor, P53 activation	-0.825	4	-0.996	0	0	100
2	alsterpaullone	CDK inhibitor	-0.885	3	-0.992	0	0.0214	100
