# Supplementary material for: Molecular Networks of Human Muscle Adaptation to Exercise and Age
Source: PLoS Genet. 2013 Mar 21;9(3):e1003389. doi: 10.1371/journal.pgen.1003389 (PMC3605101; doi:10.1371/journal.pgen.1003389)
Supplement: Dataset S5 — Chromosomal localization analysis. (XLSX) [file pgen.1003389.s005.xlsx]

## Sheet: Sheet1
chromo	start	stop	p-value	adj p-value	common elements
X	57019540	119630362	1.53101e-05	0.00515718	16	253	0.0632411
X	105298954	107827431	4.19347e-05	0.00515718	5	21	0.238095		X	X
13	65774972	75343063	6.99243e-05	0.00515718	4	12	0.333333		13	MUM1L1	229160_at	2.56	2.31
7	43614608	43813457	0.000608059	0.00611317	2	2	1		7	TSC22D3	207001_x_at	-2.59	2.31
X	105298954	105809328	0.000608059	0.00611317	2	2	1			COL4A5	213110_s_at	3.65	0.24
X	107285493	107827431	0.000608059	0.00611317	2	2	1			COL4A6	213992_at	2.95	1.03
2	36436573	64734550	0.00015711	0.00611317	9	108	0.0833333			13
2	36436573	38963354	0.000483014	0.00611317	4	20	0.2		225312_at	COMMD6	225312_at	-2.31	3.38
2	36436573	36678827	0.000608059	0.00611317	2	2	1		209211_at	KLF5	209211_at	3.88	0.13
22	37194029	37232262	0.000608059	0.00611317	2	2	1		202674_s_at	LMO7	202674_s_at	2.59	2.31
1	120255701	144128902	0.000419952	0.00611317	3	8	0.375		238919_at	PCDH9	238919_at	2.84	1.58
13	72530931	75343063	0.000181852	0.00611317	3	6	0.5			1
13	20251014	20533686	0.000608059	0.00611317	2	2	1		228621_at	HFE2	228621_at	-5.26	0
3	115040370	122831829	0.000500752	0.00611317	5	36	0.138889		202443_x_at	NOTCH2	202443_x_at	3.29	0.39
14	34291694	35348183	0.000590197	0.00611317	3	9	0.333333		212390_at	PDE4DIP	212390_at	-4.57	0
15	30797497	34889724	0.000483014	0.00611317	4	20	0.2
8	57236037	57293911	0.000608059	0.00611317	2	2	1
4	140198321	140436408	0.000608059	0.00611317	2	2	1
1	100504351	103842952	0.00104989	0.00869245	3	11	0.272727
2	55052829	55316249	0.00135227	0.00928448	2	3	0.666667
2	237143182	237987559	0.00135227	0.00928448	2	3	0.666667
1	1298973	1332556	0.00135227	0.00928448	2	3	0.666667
15	62175230	62242407	0.00135227	0.00928448	2	3	0.666667
18	663900	9852547	0.00145687	0.00970174	4	27	0.148148
11	13255921	16454494	0.00168853	0.0104466	3	13	0.230769
11	111401381	111462690	0.0023762	0.0118657	2	4	0.5
X	100532468	100639832	0.0023762	0.0118657	2	4	0.5
X	119379995	119630362	0.0023762	0.0118657	2	4	0.5
1	85488227	85822233	0.0023762	0.0118657	2	4	0.5
14	34831314	35348183	0.0023762	0.0118657	2	4	0.5
15	48356681	48766287	0.0023762	0.0118657	2	4	0.5
6	74282194	76016759	0.00366988	0.0156047	2	5	0.4
3	188418632	188946169	0.00366988	0.0156047	2	5	0.4
12	92595282	93921642	0.00366988	0.0156047	2	5	0.4
15	30797497	32181362	0.00366988	0.0156047	2	5	0.4
5	106740489	109231328	0.00366988	0.0156047	2	5	0.4
X	57019540	66867186	0.00420117	0.0166919	3	18	0.166667
18	9092712	9852547	0.00522361	0.0183806	2	6	0.333333
12	49185035	49740474	0.00522361	0.0183806	2	6	0.333333
5	122386979	125857945	0.00522361	0.0183806	2	6	0.333333
20	33754946	42713797	0.00560087	0.0188203	5	63	0.0793651
9	5347973	19370252	0.00639563	0.020186	4	41	0.097561
1	19414745	19828901	0.00702795	0.021159	2	7	0.285714
17	45527695	54833877	0.00859399	0.0243137	5	70	0.0714286
7	26673215	27162821	0.00907368	0.0250416	2	8	0.25
6	152484516	158985759	0.010285	0.0266842	3	25	0.12
10	17671964	18980557	0.0113519	0.0279583	2	9	0.222222
7	127737673	128482434	0.0138538	0.0308195	2	10	0.2
12	30673190	32789750	0.0138538	0.0308195	2	10	0.2
20	33754946	34674374	0.0138538	0.0308195	2	10	0.2
10	94584447	95547906	0.0138538	0.0308195	2	10	0.2
17	8221559	9635371	0.0165709	0.0342994	2	11	0.181818
2	61986292	64734550	0.0165709	0.0342994	2	11	0.181818
6	152484516	155623710	0.0165709	0.0342994	2	11	0.181818
9	16406404	19370252	0.0165709	0.0342994	2	11	0.181818
20	42173749	42713797	0.0165709	0.0342994	2	11	0.181818
7	138695167	140361240	0.0194951	0.038243	2	12	0.166667
X	21634011	23835972	0.0194951	0.038243	2	12	0.166667
X	70502839	71850892	0.0194951	0.038243	2	12	0.166667
17	53921897	54833877	0.0194951	0.038243	2	12	0.166667
2	135526323	142604768	0.0194951	0.038243	2	12	0.166667
10	104837764	105667956	0.0194951	0.038243	2	12	0.166667
13	109204185	114089385	0.0213537	0.0408916	3	33	0.0909091
17	1612003	2535638	0.0226182	0.0420265	2	13	0.153846
1	148532913	149047436	0.0226182	0.0420265	2	13	0.153846
18	65822025	71050105	0.0226182	0.0420265	2	13	0.153846
3	15020395	16281480	0.0226182	0.0420265	2	13	0.153846
13	112911087	114089385	0.0259324	0.046349	2	14	0.142857
